# Supplementary material for: Correlation of Infinium HumanMethylation450K and MethylationEPIC BeadChip arrays in cartilage
Source: Epigenetics. 2019 Dec 13;15(6-7):594–603. doi: 10.1080/15592294.2019.1700003 (PMC7574380; doi:10.1080/15592294.2019.1700003)
Supplement: Supplemental Material [file KEPI_A_1700003_SM2115.zip]

Archive with 3 entries (3 files):
- meanDiff_suptable3.xlsx
- Suppl files.docx
- Suppl files.pptx
