# Supplementary material for: Correlation of Infinium HumanMethylation450K and MethylationEPIC BeadChip arrays in cartilage
Source: Epigenetics. 2019 Dec 13;15(6-7):594–603. doi: 10.1080/15592294.2019.1700003 (PMC7574380; doi:10.1080/15592294.2019.1700003)
Supplement: Supplemental Material [file KEPI_A_1700003_SM2115.zip › meanDiff_suptable3.xlsx]

## Sheet: meanDiff_suptable3
CpG	mean450K	meanEPIC	meanDiff
cg17436295	0.684872	0.83818	-0.153307
cg25215298	0.312973	0.0127416	0.300231
cg10146935	0.330428	0.181593	0.148835
cg02439789	0.591574	0.695348	-0.103774
cg24362661	0.565253	0.711233	-0.145981
cg07195057	0.7856	0.885922	-0.100323
cg15825501	0.140946	0.0297288	0.111217
cg18977839	0.0787474	0.193642	-0.114894
cg03125763	0.587755	0.762718	-0.174963
cg23281018	0.794216	0.934279	-0.140063
cg04788999	0.762376	0.868866	-0.10649
cg07123796	0.52849	0.720925	-0.192436
cg24704476	0.422846	0.320057	0.102788
cg18272461	0.337583	0.121144	0.216439
cg07407159	0.880637	0.726524	0.154114
cg24685837	0.758038	0.863651	-0.105613
cg09864227	0.49943	0.640828	-0.141398
cg19758750	0.712913	0.840803	-0.12789
cg20961824	0.294446	0.172646	0.121799
cg10126324	0.385838	0.499937	-0.114099
cg11071912	0.642858	0.790293	-0.147435
cg21862126	0.504396	0.712692	-0.208296
cg08474826	0.754342	0.859066	-0.104724
cg07123481	0.553352	0.754477	-0.201125
cg23651812	0.703935	0.11696	0.586975
cg23731501	0.676182	0.817728	-0.141545
cg14786652	0.0897651	0.232158	-0.142393
cg24884961	0.752796	0.645065	0.107731
cg16366262	0.789563	0.651633	0.137931
cg16266669	0.482897	0.602067	-0.11917
cg07719599	0.801596	0.908586	-0.106989
cg17869799	0.629213	0.521472	0.107742
cg22009470	0.906407	0.802502	0.103905
cg03001234	0.69661	0.80618	-0.10957
cg18163062	0.760221	0.895053	-0.134831
cg06981504	0.767886	0.444553	0.323332
cg05724097	0.678372	0.816629	-0.138256
cg16575694	0.597488	0.900589	-0.303102
cg06128920	0.256788	0.0186254	0.238162
cg20958600	0.731397	0.839702	-0.108305
cg08738570	0.231077	0.0294516	0.201625
cg19910128	0.78598	0.892706	-0.106725
cg09828226	0.851802	0.594444	0.257358
cg05642789	0.825632	0.691088	0.134544
cg26562592	0.12036	0.0159421	0.104418
cg06848468	0.762446	0.876104	-0.113658
cg17939059	0.742567	0.851952	-0.109385
cg21106418	0.937758	0.793662	0.144096
cg09185911	0.728455	0.862025	-0.13357
cg14778560	0.778158	0.900122	-0.121964
cg16680704	0.710863	0.560696	0.150166
cg10623290	0.693626	0.900408	-0.206783
cg18270426	0.531402	0.713724	-0.182322
cg24317585	0.644749	0.771779	-0.12703
cg23037871	0.672926	0.372978	0.299948
cg26609236	0.753327	0.883737	-0.13041
cg19868751	0.772989	0.877778	-0.104789
cg03754143	0.168085	0.0133634	0.154721
cg24447775	0.565769	0.68568	-0.11991
cg16653138	0.575927	0.404438	0.171489
cg14418633	0.584011	0.458312	0.125699
cg01970427	0.634411	0.473546	0.160865
cg11835265	0.904611	0.555968	0.348643
cg12718519	0.385127	0.511162	-0.126035
cg07131604	0.883885	0.74748	0.136405
cg02804999	0.775029	0.909888	-0.134859
cg18397998	0.555888	0.416196	0.139693
cg26411452	0.789828	0.903055	-0.113227
cg07048210	0.31319	0.182499	0.130691
cg18565264	0.385255	0.228534	0.156721
cg12526693	0.146139	0.274926	-0.128787
cg07333862	0.0631708	0.27296	-0.209789
cg12483545	0.230526	0.116319	0.114207
cg18235167	0.66994	0.486996	0.182944
cg24579224	0.702296	0.816068	-0.113773
cg08942499	0.779831	0.672413	0.107418
cg26332488	0.299216	0.401423	-0.102208
cg01852476	0.556955	0.670629	-0.113674
cg26017930	0.470153	0.57131	-0.101157
cg01445240	0.586101	0.738696	-0.152595
cg10195763	0.358043	0.522196	-0.164153
cg13214309	0.399369	0.271484	0.127885
cg24709511	0.377766	0.25926	0.118506
cg12936238	0.489971	0.363535	0.126436
cg21391942	0.740676	0.872474	-0.131798
cg18155888	0.30362	0.196772	0.106848
cg25737215	0.760207	0.886905	-0.126698
cg15836199	0.680844	0.819554	-0.13871
cg14657417	0.0563358	0.182615	-0.12628
cg06749803	0.838907	0.344679	0.494228
cg06753057	0.887379	0.728928	0.158451
cg11390151	0.487107	0.282098	0.205009
cg24479820	0.755616	0.583079	0.172537
cg01022121	0.828655	0.639211	0.189443
cg24902038	0.667818	0.771736	-0.103918
cg26783079	0.556452	0.233552	0.322901
cg19911801	0.392775	0.194012	0.198762
cg15574442	0.731972	0.602505	0.129467
cg07944745	0.916976	0.751607	0.16537
cg07836831	0.122348	0.0124051	0.109943
cg25842470	0.242043	0.0819123	0.160131
cg04835685	0.757822	0.881037	-0.123215
cg21290290	0.224839	0.346519	-0.12168
cg17429686	0.537046	0.640698	-0.103652
cg13463719	0.617054	0.722746	-0.105692
cg24074480	0.648031	0.89398	-0.24595
cg13687348	0.66548	0.831681	-0.166201
cg00698169	0.755905	0.860919	-0.105014
cg20848441	0.715258	0.819498	-0.10424
cg10812027	0.681782	0.805335	-0.123553
cg21643748	0.708973	0.81838	-0.109407
cg10636760	0.536951	0.420408	0.116543
cg15505198	0.774516	0.88047	-0.105953
cg23086843	0.869171	0.747469	0.121701
cg14200569	0.635181	0.77997	-0.144789
cg00581154	0.750601	0.852533	-0.101932
cg19706803	0.70679	0.851685	-0.144894
cg15619820	0.342686	0.569357	-0.226671
cg08636115	0.65828	0.763569	-0.105289
cg11250802	0.859132	0.959925	-0.100793
cg14712575	0.566256	0.673044	-0.106787
cg26004086	0.740809	0.862046	-0.121237
cg17286074	0.905738	0.756684	0.149054
cg25052274	0.66487	0.814899	-0.150029
cg25480121	0.801075	0.924765	-0.12369
cg13299984	0.681331	0.795783	-0.114453
cg00168240	0.786669	0.897626	-0.110957
cg22032563	0.757394	0.883677	-0.126283
cg16104263	0.926094	0.816491	0.109604
cg06346362	0.820405	0.922664	-0.102258
cg01792592	0.586312	0.687617	-0.101305
cg03457400	0.648397	0.808617	-0.16022
cg13944871	0.707241	0.873322	-0.166081
cg16823083	0.108333	0.217819	-0.109486
cg11504517	0.340571	0.179753	0.160818
cg15819225	0.75601	0.935508	-0.179498
cg07045089	0.160777	0.262235	-0.101458
cg25406408	0.734003	0.863163	-0.12916
cg23666378	0.176139	0.317749	-0.14161
cg00032643	0.910318	0.718001	0.192318
cg13443938	0.60966	0.741324	-0.131664
cg21813377	0.605951	0.374812	0.231139
cg04110918	0.842738	0.700901	0.141837
cg23656015	0.442693	0.553296	-0.110603
cg26538691	0.647933	0.749867	-0.101934
cg24305579	0.580048	0.703269	-0.123221
cg22506757	0.786747	0.900011	-0.113263
cg17026763	0.907381	0.761372	0.146009
cg27575607	0.870902	0.754862	0.11604
cg11725182	0.692853	0.81008	-0.117228
cg13069237	0.705381	0.812266	-0.106885
cg15731035	0.568323	0.785791	-0.217468
cg13860836	0.762756	0.865916	-0.103161
cg16053064	0.630004	0.808535	-0.178532
cg26574904	0.516072	0.64936	-0.133288
cg01565985	0.565933	0.667163	-0.10123
cg05925365	0.435729	0.538167	-0.102437
cg14089881	0.461148	0.345631	0.115517
cg21932983	0.23376	0.0175661	0.216194
cg20630887	0.535114	0.649725	-0.114611
cg21781706	0.799427	0.627785	0.171642
cg00777636	0.503349	0.390349	0.113
cg04500986	0.663326	0.778705	-0.11538
cg25028293	0.73545	0.837548	-0.102098
cg09265619	0.720274	0.599188	0.121086
cg12218771	0.714744	0.824702	-0.109958
cg16416718	0.146123	0.0272736	0.118849
cg09372928	0.0525983	0.196038	-0.14344
cg17178218	0.228593	0.0936775	0.134915
cg04078418	0.750347	0.912634	-0.162287
cg09272923	0.150536	0.359837	-0.209302
cg11843502	0.180178	0.0396555	0.140522
cg04837231	0.760338	0.862337	-0.101998
cg03145274	0.628491	0.841957	-0.213466
cg04994795	0.768841	0.662281	0.106559
cg11708495	0.76144	0.920743	-0.159303
cg13104185	0.311581	0.204087	0.107494
cg20416874	0.649078	0.780208	-0.13113
cg15545739	0.70205	0.408653	0.293398
cg25003147	0.282121	0.156415	0.125706
cg10009930	0.116262	0.0109562	0.105306
cg21164509	0.767067	0.455367	0.3117
cg08854008	0.51296	0.644307	-0.131347
cg02481741	0.910176	0.751364	0.158812
cg10125465	0.491234	0.3719	0.119334
cg07209987	0.775972	0.65352	0.122451
cg10246774	0.721845	0.896416	-0.17457
cg12464625	0.220124	0.0889957	0.131129
cg19358594	0.281451	0.0142191	0.267232
cg26362368	0.660382	0.815393	-0.155011
cg02096887	0.780248	0.622171	0.158078
cg07974958	0.712064	0.846467	-0.134402
cg22508928	0.352668	0.783728	-0.431061
cg01515508	0.760426	0.876843	-0.116418
cg11732134	0.766168	0.867998	-0.101831
cg01399485	0.590814	0.725256	-0.134442
cg24075935	0.694111	0.571959	0.122153
cg25463742	0.699997	0.821952	-0.121955
cg20787665	0.78691	0.908228	-0.121318
cg01191660	0.63938	0.528937	0.110443
cg10490147	0.104371	0.222323	-0.117953
cg00997327	0.767275	0.873463	-0.106188
cg07479707	0.864405	0.761766	0.102639
cg06951112	0.592815	0.711064	-0.118249
cg05796704	0.1786	0.0635916	0.115009
cg08104594	0.58315	0.719484	-0.136334
cg21409519	0.177882	0.0409122	0.13697
cg15568408	0.666696	0.781336	-0.114641
cg05808226	0.688917	0.817279	-0.128362
cg14472778	0.834619	0.645642	0.188977
cg05396397	0.431985	0.286185	0.1458
cg03977831	0.295857	0.193621	0.102236
cg02202858	0.196228	0.303336	-0.107107
cg14834850	0.0480106	0.26105	-0.213039
cg08547922	0.269736	0.152943	0.116793
cg09247175	0.527545	0.644088	-0.116543
cg07804749	0.812379	0.918244	-0.105865
cg26433816	0.659945	0.805699	-0.145753
cg18150460	0.766637	0.533428	0.233209
cg17451046	0.877611	0.76789	0.10972
cg19085146	0.595294	0.830818	-0.235524
cg08118599	0.760845	0.919554	-0.15871
cg12436612	0.833454	0.948457	-0.115003
cg11146023	0.811969	0.91582	-0.103851
cg09252331	0.373105	0.591931	-0.218827
cg07160540	0.756733	0.87976	-0.123027
cg26797159	0.731202	0.857274	-0.126072
cg15135166	0.784404	0.896375	-0.111972
cg01963294	0.616067	0.751062	-0.134996
cg01429859	0.534111	0.411948	0.122163
cg04438595	0.14098	0.0157702	0.12521
cg18370318	0.942622	0.831284	0.111338
cg18279134	0.358913	0.519931	-0.161018
cg09063663	0.67172	0.799194	-0.127474
cg12610519	0.175321	0.0714637	0.103857
cg05740418	0.12025	0.276042	-0.155791
cg13115616	0.100492	0.363779	-0.263287
cg00569276	0.57112	0.692609	-0.121489
cg16563569	0.698283	0.826366	-0.128083
cg06151567	0.0419011	0.180314	-0.138413
cg04872947	0.332391	0.506971	-0.174581
cg10543503	0.600934	0.706432	-0.105498
cg22491440	0.636234	0.744542	-0.108308
cg06178299	0.200909	0.0963744	0.104534
cg05626128	0.767762	0.871562	-0.103801
cg15603964	0.675376	0.816142	-0.140766
cg17163404	0.796366	0.905389	-0.109023
cg15100209	0.794973	0.897009	-0.102037
cg18243460	0.699841	0.8427	-0.142859
cg14220777	0.245392	0.142735	0.102657
cg25096740	0.72084	0.825283	-0.104443
cg18856004	0.687768	0.803159	-0.115391
cg08235413	0.535017	0.655867	-0.12085
cg13211559	0.479754	0.301251	0.178503
cg15978884	0.796169	0.90962	-0.113451
cg03432774	0.711196	0.821804	-0.110608
cg20794273	0.225233	0.347162	-0.121929
cg04621069	0.589171	0.718996	-0.129825
cg07114751	0.902892	0.544278	0.358614
cg16603916	0.651851	0.78808	-0.136229
cg07981328	0.710534	0.868524	-0.15799
cg05087982	0.76231	0.875847	-0.113537
cg14212983	0.141788	0.013067	0.128721
cg09995507	0.714574	0.880893	-0.166319
cg12748948	0.605039	0.762432	-0.157392
cg17065852	0.579425	0.682527	-0.103102
cg21616627	0.70555	0.832363	-0.126813
cg12257830	0.84762	0.615563	0.232057
cg02956660	0.781845	0.884113	-0.102268
cg03133269	0.266355	0.0609464	0.205408
cg13543375	0.0344354	0.28963	-0.255194
cg10525720	0.788756	0.89202	-0.103265
cg24931346	0.658304	0.776581	-0.118277
cg05393828	0.577902	0.419267	0.158635
cg20149170	0.277571	0.0294842	0.248087
cg24395890	0.0275946	0.278261	-0.250666
cg25037394	0.763412	0.624215	0.139197
cg03611151	0.178076	0.0368926	0.141184
cg08880327	0.7377	0.845909	-0.108209
cg03103023	0.652022	0.772355	-0.120333
cg15963463	0.365049	0.653892	-0.288844
cg07996594	0.347294	0.188874	0.15842
cg13305657	0.422417	0.296624	0.125793
cg09222892	0.643623	0.479632	0.163992
cg00164546	0.865825	0.611589	0.254235
cg07242931	0.672252	0.810051	-0.1378
cg23675930	0.725071	0.843744	-0.118672
cg01053463	0.0187396	0.423002	-0.404262
cg27586682	0.226886	0.0135843	0.213302
cg04573872	0.751209	0.618938	0.132272
cg22494505	0.206967	0.0232039	0.183764
cg05304531	0.112758	0.240235	-0.127477
cg01905589	0.21406	0.018106	0.195954
cg08235557	0.822068	0.59081	0.231258
cg15050577	0.165587	0.0530871	0.1125
cg24939819	0.53592	0.665002	-0.129083
cg15966151	0.600142	0.762351	-0.162209
cg25130381	0.786534	0.923194	-0.136659
cg04123310	0.727612	0.616543	0.111069
cg09230763	0.485854	0.595323	-0.109469
cg05002165	0.521048	0.659659	-0.138611
cg21870784	0.188369	0.0158238	0.172545
cg01803759	0.248625	0.102475	0.146151
cg09668030	0.131267	0.258392	-0.127125
cg03937290	0.566127	0.683788	-0.117661
cg19818016	0.675875	0.829009	-0.153134
cg23931121	0.617751	0.737864	-0.120113
cg02576395	0.301101	0.181114	0.119987
cg05920908	0.0585934	0.170229	-0.111636
cg13375463	0.260459	0.148326	0.112133
cg23167456	0.702288	0.449671	0.252617
cg11254522	0.754439	0.879432	-0.124993
cg09370867	0.175077	0.312239	-0.137162
cg26820929	0.0515463	0.15813	-0.106584
cg03731740	0.373509	0.262983	0.110526
cg21870545	0.295952	0.428341	-0.132389
cg06155303	0.75073	0.276689	0.474041
cg25112284	0.797284	0.909272	-0.111987
cg25204088	0.24535	0.105627	0.139723
cg17748167	0.15414	0.0110933	0.143046
cg24539573	0.155049	0.0279365	0.127112
cg05171336	0.745086	0.870232	-0.125146
cg07075118	0.719176	0.884249	-0.165073
cg16817668	0.800452	0.90623	-0.105778
cg17799742	0.699535	0.875489	-0.175953
cg24694743	0.669526	0.787596	-0.11807
cg09251959	0.0974683	0.253951	-0.156483
cg04265492	0.66275	0.773933	-0.111183
cg02830936	0.199759	0.0948855	0.104874
cg21155609	0.382237	0.202069	0.180168
cg22602019	0.0595991	0.16802	-0.108421
cg06174704	0.546134	0.662194	-0.116061
cg18118795	0.516412	0.731669	-0.215257
cg04014002	0.734427	0.854908	-0.120482
cg22944360	0.39685	0.624379	-0.227529
cg25146042	0.730001	0.839062	-0.109062
cg02073304	0.66221	0.771865	-0.109655
cg18348578	0.864711	0.652473	0.212239
cg05799343	0.612896	0.723085	-0.110189
cg23277061	0.679101	0.781445	-0.102343
cg20825110	0.2487	0.099142	0.149558
cg24728456	0.798978	0.902833	-0.103855
cg15110800	0.314283	0.208845	0.105438
cg14887752	0.568926	0.822713	-0.253787
cg06060497	0.824513	0.623691	0.200821
cg22851880	0.384321	0.541052	-0.156731
cg14962509	0.469945	0.141999	0.327946
cg15107724	0.321459	0.630066	-0.308607
cg24109894	0.722032	0.823943	-0.101911
cg15084851	0.336297	0.184532	0.151765
cg08138025	0.125412	0.0186801	0.106732
cg16358438	0.226759	0.103778	0.122981
cg16056044	0.716047	0.828966	-0.112919
cg07476406	0.700361	0.834857	-0.134496
cg03969070	0.16742	0.303398	-0.135978
cg14912727	0.195033	0.0462722	0.148761
cg01873305	0.533829	0.412331	0.121498
cg16379885	0.18144	0.516401	-0.33496
cg13919631	0.56257	0.692174	-0.129604
cg15626777	0.0552587	0.196157	-0.140898
cg06058681	0.174843	0.0410695	0.133773
cg12793305	0.124317	0.237746	-0.11343
cg24441975	0.137505	0.0119033	0.125602
cg16314441	0.76623	0.880701	-0.11447
cg19812272	0.132373	0.0114484	0.120925
cg08456420	0.629388	0.753971	-0.124582
cg11742479	0.602864	0.490688	0.112176
cg16510040	0.407752	0.566339	-0.158587
cg21206770	0.601731	0.727557	-0.125827
cg00295382	0.492726	0.389765	0.102962
cg01015662	0.363001	0.262851	0.10015
cg25275331	0.17214	0.024762	0.147378
cg24686358	0.140785	0.0326992	0.108086
cg05710071	0.791814	0.902354	-0.11054
cg22449337	0.313731	0.205278	0.108453
cg11135080	0.569557	0.464737	0.10482
cg00910616	0.680036	0.885033	-0.204997
cg07186730	0.594279	0.756868	-0.162589
cg21834851	0.75128	0.860844	-0.109565
cg02368874	0.121958	0.012365	0.109593
cg17184491	0.840002	0.712897	0.127105
cg02290550	0.543393	0.662155	-0.118762
cg12761101	0.281463	0.146842	0.134621
cg14978637	0.717773	0.838446	-0.120672
cg00970057	0.758959	0.880439	-0.121479
cg11424962	0.291499	0.017429	0.27407
cg00187614	0.169728	0.0422573	0.127471
cg24998527	0.597552	0.422882	0.17467
cg21774736	0.142735	0.0137642	0.128971
cg13563070	0.509126	0.395046	0.11408
cg25756617	0.705444	0.8346	-0.129156
cg01413566	0.647952	0.813299	-0.165347
cg12752420	0.53267	0.393788	0.138881
cg18178715	0.119955	0.231382	-0.111427
cg00821977	0.880436	0.71275	0.167686
cg17213946	0.2546	0.098775	0.155825
cg22797514	0.267846	0.105208	0.162638
cg15482928	0.825424	0.927329	-0.101905
cg22397365	0.915654	0.761902	0.153752
cg17414508	0.589904	0.766819	-0.176916
cg12599982	0.350139	0.116024	0.234115
cg21416968	0.152345	0.0127724	0.139572
cg25605771	0.767073	0.923213	-0.15614
cg11207893	0.884183	0.767228	0.116955
cg04786667	0.546705	0.679759	-0.133054
cg23599716	0.629417	0.809822	-0.180405
cg04830825	0.324772	0.450626	-0.125854
cg10329345	0.364798	0.149765	0.215032
cg00902496	0.183625	0.0645586	0.119067
cg15684702	0.383416	0.561937	-0.178521
cg07708653	0.926456	0.816635	0.109821
cg10089626	0.795601	0.908744	-0.113143
cg14220678	0.238464	0.581402	-0.342938
cg02367723	0.267592	0.12481	0.142782
cg19321695	0.452797	0.556155	-0.103358
cg16163324	0.162941	0.266953	-0.104012
cg20388062	0.111908	0.0108585	0.101049
cg24860169	0.417526	0.522831	-0.105305
cg26228014	0.759132	0.879474	-0.120341
cg03409548	0.0854358	0.654604	-0.569168
cg27392551	0.642627	0.812748	-0.170121
cg12651712	0.737353	0.851192	-0.113839
cg10771090	0.206816	0.0861125	0.120703
cg10810752	0.124361	0.0222149	0.102147
cg10026317	0.3456	0.121348	0.224252
cg20332660	0.698331	0.817387	-0.119056
cg03440588	0.39729	0.208145	0.189145
cg24114899	0.80479	0.614343	0.190448
cg16013720	0.777816	0.898046	-0.12023
cg26864230	0.578115	0.74107	-0.162955
cg19628758	0.0577021	0.176662	-0.11896
cg10622911	0.511484	0.616012	-0.104528
cg14911856	0.574943	0.750814	-0.175871
cg08104733	0.797197	0.914011	-0.116815
cg01881474	0.825336	0.925727	-0.100391
cg17758905	0.788883	0.91726	-0.128377
cg22791535	0.755885	0.918807	-0.162922
cg01971034	0.663202	0.426249	0.236954
cg16598600	0.305986	0.540797	-0.234811
cg25592206	0.649199	0.842842	-0.193643
cg06197074	0.612279	0.722872	-0.110593
cg01970336	0.639826	0.759137	-0.119311
cg00865054	0.781878	0.680739	0.101139
cg13946128	0.76931	0.496347	0.272963
cg05931551	0.313183	0.211974	0.101208
cg06784991	0.197974	0.034753	0.163221
cg16661004	0.676125	0.575866	0.100259
cg22819171	0.492592	0.601662	-0.109071
cg23205521	0.886647	0.756835	0.129813
cg04997235	0.753376	0.873704	-0.120327
cg18150695	0.490229	0.672443	-0.182215
cg11841288	0.61293	0.495102	0.117828
cg11683966	0.926708	0.769233	0.157475
cg26883190	0.777397	0.887674	-0.110277
cg07203271	0.702224	0.813912	-0.111688
cg16897608	0.485081	0.219668	0.265413
cg05040219	0.404209	0.516684	-0.112475
cg00959749	0.697079	0.877961	-0.180882
cg22356814	0.338629	0.153238	0.185391
cg07582661	0.568437	0.459938	0.108499
cg08388746	0.432667	0.162356	0.270311
cg09787089	0.212857	0.108258	0.104598
cg04348273	0.590886	0.734052	-0.143166
cg19756821	0.126729	0.0194903	0.107239
cg11949335	0.466634	0.299438	0.167195
cg01444643	0.585755	0.474665	0.11109
cg03598074	0.228017	0.123601	0.104417
cg19679543	0.632336	0.119983	0.512352
cg14377849	0.322876	0.188566	0.13431
cg14614643	0.340694	0.238034	0.10266
cg25617691	0.228262	0.0396212	0.18864
cg08653112	0.623783	0.489797	0.133986
cg13903070	0.449507	0.336761	0.112746
cg07310946	0.800153	0.680885	0.119268
cg16001865	0.236556	0.124958	0.111597
cg18380742	0.3111	0.20609	0.10501
cg23014747	0.710301	0.914008	-0.203707
cg24347323	0.498116	0.295897	0.20222
cg18175808	0.160928	0.0492825	0.111646
cg25144893	0.0832453	0.415894	-0.332649
cg04104489	0.636829	0.376742	0.260086
cg07797372	0.71809	0.507513	0.210577
cg08036553	0.333401	0.183998	0.149403
cg12730853	0.0805846	0.203562	-0.122978
cg00825690	0.821656	0.684426	0.13723
cg02284587	0.0846619	0.283164	-0.198503
cg04924028	0.870271	0.757159	0.113112
cg06994324	0.749146	0.4542	0.294946
cg21683619	0.740763	0.870717	-0.129954
cg17892601	0.448885	0.319588	0.129297
cg25408008	0.216995	0.0956033	0.121391
cg10375381	0.813868	0.925831	-0.111963
cg23726106	0.817999	0.513179	0.304819
cg03935359	0.615977	0.778434	-0.162457
cg27545611	0.487722	0.596021	-0.108299
cg19412808	0.402023	0.283819	0.118204
cg10239860	0.443645	0.330567	0.113078
cg07833083	0.673524	0.812675	-0.139152
cg24694675	0.0832531	0.230712	-0.147459
cg03133118	0.805116	0.918762	-0.113646
cg03524755	0.685333	0.860947	-0.175614
cg27046936	0.105156	0.2102	-0.105044
cg01079652	0.753564	0.894906	-0.141343
cg17415326	0.316014	0.128582	0.187432
cg21113740	0.172711	0.0468743	0.125837
cg24683910	0.758438	0.893075	-0.134637
cg17815800	0.682307	0.797423	-0.115115
cg24478420	0.365068	0.233583	0.131485
cg08548315	0.780015	0.933659	-0.153644
cg06177791	0.91718	0.763506	0.153675
cg24114822	0.617266	0.737654	-0.120388
cg17587492	0.390647	0.275557	0.11509
cg21959316	0.211736	0.0117511	0.199984
cg07996992	0.162056	0.0180662	0.14399
cg15575875	0.505163	0.362509	0.142655
cg16523078	0.692521	0.809485	-0.116964
cg26414000	0.649289	0.848805	-0.199517
cg24515368	0.417796	0.260642	0.157153
cg06033321	0.30918	0.186203	0.122976
cg22123915	0.258714	0.129683	0.129032
cg06785712	0.903544	0.72719	0.176354
cg23592645	0.780587	0.882124	-0.101537
cg01552197	0.76799	0.579554	0.188436
cg23036668	0.247772	0.121957	0.125815
cg04122329	0.0509637	0.163303	-0.112339
cg00388605	0.0793013	0.285374	-0.206072
cg15452970	0.249931	0.0441803	0.205751
cg05382305	0.0490702	0.160792	-0.111722
cg12403142	0.667611	0.928139	-0.260528
cg21116284	0.282779	0.18089	0.101889
cg00342358	0.312054	0.458826	-0.146772
cg17074213	0.191034	0.0667082	0.124326
cg23600177	0.927374	0.814479	0.112895
cg09674502	0.750304	0.879896	-0.129592
cg01766941	0.774718	0.596504	0.178214
cg06100373	0.784225	0.640958	0.143267
cg02978297	0.339259	0.738527	-0.399268
cg16385029	0.318595	0.190131	0.128464
cg19765451	0.235087	0.0372555	0.197832
cg03579187	0.755085	0.880714	-0.12563
cg16659899	0.757424	0.86267	-0.105247
cg00545681	0.247404	0.0172977	0.230107
cg12422351	0.69187	0.803957	-0.112087
cg22608160	0.62751	0.522228	0.105282
cg22487391	0.359311	0.251289	0.108023
cg16611895	0.0650358	0.241188	-0.176152
cg25148758	0.186904	0.0865754	0.100329
cg08858464	0.817267	0.702841	0.114427
cg21451265	0.149562	0.0182105	0.131351
cg23057232	0.315372	0.189057	0.126315
cg04288975	0.167849	0.0552019	0.112647
cg26330928	0.377486	0.260492	0.116994
cg18194353	0.14757	0.010144	0.137426
cg09408571	0.205214	0.10361	0.101604
cg04870470	0.272205	0.144615	0.127589
cg01065905	0.29954	0.128889	0.170652
cg17443007	0.673703	0.824709	-0.151007
cg23053407	0.33248	0.0312142	0.301266
cg22368976	0.74408	0.874267	-0.130187
cg09940267	0.399404	0.286131	0.113274
cg00859129	0.552362	0.433218	0.119144
cg07833104	0.695441	0.803767	-0.108326
cg22076757	0.43544	0.770294	-0.334854
cg10087399	0.129496	0.27007	-0.140573
cg24406116	0.0378845	0.219038	-0.181153
cg27172145	0.860454	0.964443	-0.103989
cg12858902	0.194731	0.0631263	0.131604
cg23957643	0.754551	0.885781	-0.13123
cg25032124	0.705198	0.5419	0.163299
cg25381737	0.73428	0.867908	-0.133628
cg14221700	0.593894	0.835806	-0.241912
cg05656442	0.400643	0.237017	0.163626
cg14833747	0.333494	0.202034	0.13146
cg27234129	0.29475	0.166501	0.128249
cg19268695	0.674287	0.799759	-0.125472
cg22609277	0.116903	0.239511	-0.122608
cg21871952	0.241156	0.401416	-0.16026
cg19759478	0.591061	0.718039	-0.126978
cg16253132	0.041805	0.185939	-0.144134
cg03364504	0.658732	0.785297	-0.126565
cg18130079	0.450216	0.333313	0.116903
cg00058299	0.136343	0.0228503	0.113493
cg07832006	0.671239	0.299964	0.371275
cg04115969	0.47891	0.597545	-0.118635
cg13797285	0.172789	0.0209561	0.151833
cg25747670	0.653176	0.764234	-0.111059
cg07037778	0.877498	0.745931	0.131567
cg04208291	0.906444	0.690102	0.216343
cg27635069	0.192277	0.0359591	0.156318
cg21184174	0.337671	0.176947	0.160724
cg21648376	0.586736	0.483796	0.102939
cg25341338	0.383806	0.0190506	0.364755
cg16619764	0.600451	0.496206	0.104244
cg04390865	0.316338	0.173501	0.142837
cg19319928	0.757286	0.631319	0.125967
cg22223232	0.653146	0.772205	-0.119059
cg21419585	0.911509	0.735827	0.175682
cg01778345	0.573774	0.459722	0.114052
cg15553612	0.35494	0.241677	0.113263
cg01550055	0.712538	0.431995	0.280543
cg01912586	0.438822	0.542551	-0.103729
cg16145113	0.56717	0.67039	-0.10322
cg26304930	0.710257	0.916894	-0.206637
cg19167034	0.807962	0.911312	-0.103349
cg10628295	0.71244	0.81653	-0.10409
cg10104810	0.253419	0.00864499	0.244774
cg06970370	0.212739	0.0185118	0.194227
cg21200085	0.471005	0.352098	0.118907
cg23933216	0.460277	0.564771	-0.104494
cg21047206	0.46242	0.587059	-0.124639
cg19389852	0.335333	0.0802423	0.25509
cg19259649	0.475596	0.590868	-0.115272
cg15978276	0.0489984	0.167103	-0.118105
cg25311637	0.325279	0.164379	0.1609
cg04869838	0.531247	0.268609	0.262638
cg10642094	0.709685	0.878614	-0.168928
cg06626847	0.18526	0.327712	-0.142452
cg16378215	0.666161	0.791363	-0.125202
cg21284400	0.204716	0.0890493	0.115667
cg05135541	0.267385	0.0148965	0.252488
cg05228338	0.530881	0.726377	-0.195496
cg14475772	0.247352	0.0122772	0.235074
cg06366585	0.175524	0.396077	-0.220553
cg14025606	0.194542	0.0110266	0.183515
cg25410842	0.153091	0.0132178	0.139873
cg24674754	0.552321	0.436899	0.115422
cg26546646	0.172716	0.012421	0.160295
cg26891210	0.587952	0.370939	0.217013
cg06975247	0.745083	0.848327	-0.103244
cg00253735	0.206164	0.0989641	0.1072
cg04144222	0.717768	0.848149	-0.130381
cg01045946	0.627663	0.731854	-0.104191
cg24847154	0.323726	0.0234525	0.300274
cg24720336	0.0996845	0.364476	-0.264791
cg15948504	0.792367	0.898469	-0.106103
cg00978415	0.562994	0.679166	-0.116172
cg24398933	0.797138	0.901519	-0.104381
cg10092158	0.22038	0.00979645	0.210583
cg26571535	0.354542	0.247844	0.106698
cg10332704	0.769793	0.888276	-0.118483
cg26347189	0.41958	0.317707	0.101873
cg20167074	0.370396	0.256327	0.114069
cg00097968	0.593714	0.728622	-0.134907
cg25304681	0.664069	0.766674	-0.102605
cg23110514	0.682055	0.57646	0.105594
cg09687864	0.839549	0.700239	0.13931
cg19250709	0.83828	0.483906	0.354374
cg04138756	0.699435	0.873213	-0.173778
cg20335425	0.677511	0.808094	-0.130583
cg04920527	0.0583625	0.293266	-0.234904
cg19255608	0.566414	0.701651	-0.135237
cg14188111	0.721543	0.835953	-0.11441
cg19751545	0.0520863	0.198226	-0.146139
cg19613740	0.20465	0.0370652	0.167585
cg24000797	0.277547	0.388345	-0.110798
cg16289421	0.607662	0.78925	-0.181588
cg10246448	0.426927	0.319806	0.107121
cg26690414	0.657053	0.760341	-0.103288
cg04724522	0.751078	0.641403	0.109674
cg07797421	0.567558	0.404217	0.163342
cg10019844	0.170257	0.0394843	0.130773
cg08140891	0.280264	0.0176748	0.26259
cg06649639	0.638019	0.742772	-0.104752
cg16256492	0.0834513	0.279773	-0.196321
cg27576241	0.531263	0.677719	-0.146456
cg13069100	0.342685	0.486392	-0.143707
cg12771053	0.0789048	0.227551	-0.148646
cg02386822	0.179646	0.0668992	0.112747
cg02153340	0.277163	0.418448	-0.141286
cg16402893	0.847354	0.709547	0.137806
cg14788660	0.137073	0.017937	0.119137
cg18528640	0.205979	0.0352689	0.17071
cg24406391	0.623037	0.738624	-0.115587
cg12065285	0.208717	0.0599474	0.148769
cg17430967	0.128942	0.239304	-0.110362
cg12699174	0.126563	0.0125431	0.11402
cg07384080	0.600318	0.829458	-0.22914
cg21396539	0.156609	0.0520166	0.104592
cg13282594	0.702441	0.834979	-0.132538
cg04356968	0.68802	0.820162	-0.132142
cg11572390	0.17393	0.0638899	0.11004
cg13098071	0.56129	0.305291	0.255999
cg01079164	0.0499848	0.152073	-0.102088
cg02931398	0.783847	0.912278	-0.128431
cg03888033	0.242339	0.0987298	0.143609
cg27314669	0.282669	0.436725	-0.154056
cg20792208	0.860399	0.672481	0.187918
cg10313167	0.575252	0.43808	0.137171
cg05956521	0.649568	0.807068	-0.1575
cg15602298	0.730241	0.838349	-0.108108
cg25028404	0.591585	0.69903	-0.107445
cg10963061	0.160407	0.289154	-0.128747
cg12546793	0.359506	0.248992	0.110514
cg14654811	0.49062	0.797487	-0.306867
cg02613223	0.713487	0.877449	-0.163962
cg11177526	0.692328	0.817856	-0.125528
cg17421805	0.519011	0.622455	-0.103444
cg21301505	0.611875	0.474402	0.137474
cg08644839	0.791538	0.914045	-0.122507
cg07830160	0.167827	0.0622149	0.105612
cg26546310	0.0466274	0.155278	-0.108651
cg23639308	0.873745	0.753649	0.120096
cg19773311	0.805988	0.912943	-0.106956
cg17720231	0.228023	0.056766	0.171257
cg19308497	0.772901	0.656318	0.116583
cg18023842	0.672502	0.809392	-0.136891
cg19734536	0.656639	0.764683	-0.108044
cg20868817	0.481906	0.602885	-0.12098
cg13315770	0.158331	0.052179	0.106152
cg15128876	0.693697	0.806028	-0.11233
cg08850169	0.549975	0.695873	-0.145898
cg12754671	0.345939	0.0138847	0.332054
cg05043311	0.24915	0.101359	0.147791
cg01931502	0.202856	0.0202194	0.182637
cg01481784	0.174333	0.0389258	0.135407
cg08527195	0.620658	0.843469	-0.22281
cg23270415	0.884019	0.706603	0.177416
cg10064029	0.309103	0.186424	0.122679
cg18135379	0.891737	0.552932	0.338805
cg16008440	0.757109	0.8809	-0.123792
cg21692434	0.812048	0.530433	0.281616
cg25212701	0.77479	0.673457	0.101333
cg02386725	0.18256	0.0133196	0.16924
cg08538581	0.788162	0.889752	-0.10159
cg06536874	0.828739	0.722525	0.106214
cg10604646	0.735025	0.83827	-0.103245
cg24489237	0.204067	0.046359	0.157708
cg23917513	0.672261	0.782178	-0.109917
cg16524049	0.322559	0.0787039	0.243855
cg27636676	0.261241	0.0604239	0.200817
cg03454607	0.874084	0.727775	0.146309
cg13194045	0.641487	0.517817	0.123671
cg24117017	0.614224	0.390627	0.223597
cg26870903	0.262219	0.072327	0.189892
cg23087020	0.153394	0.0521324	0.101262
cg08128228	0.135069	0.0170611	0.118008
cg25135004	0.159025	0.0211664	0.137859
cg09751818	0.307481	0.168025	0.139457
cg09372808	0.62557	0.880374	-0.254804
cg26878995	0.0818448	0.360088	-0.278243
cg22695117	0.199031	0.302191	-0.10316
cg21872093	0.670476	0.84086	-0.170384
cg03334052	0.629448	0.771231	-0.141783
cg07136905	0.641826	0.799187	-0.157361
cg04083076	0.697818	0.893052	-0.195234
cg00649606	0.342319	0.0125785	0.32974
cg17167832	0.377433	0.265684	0.111749
cg06816239	0.689053	0.821769	-0.132716
cg16660677	0.431922	0.609075	-0.177153
cg20327105	0.270343	0.0652506	0.205092
cg09168501	0.880572	0.689963	0.19061
cg21421270	0.223243	0.117114	0.106129
cg03948902	0.906008	0.652544	0.253464
cg02456238	0.690315	0.550866	0.139449
cg15675198	0.570965	0.689154	-0.11819
cg25722073	0.674524	0.559451	0.115072
cg20420249	0.285709	0.171365	0.114343
cg09021952	0.620773	0.454371	0.166401
cg03448362	0.85954	0.711386	0.148154
cg15680620	0.175916	0.0730938	0.102822
cg12525949	0.594779	0.486629	0.10815
cg14047008	0.824152	0.673543	0.150608
cg08538416	0.676617	0.872561	-0.195944
cg15552895	0.778543	0.878612	-0.100068
cg03336706	0.43043	0.550432	-0.120003
cg16372976	0.668366	0.413998	0.254368
cg06758591	0.204257	0.0118989	0.192358
cg21523908	0.244095	0.0651762	0.178919
cg06871311	0.24652	0.0119719	0.234548
cg10776057	0.6845	0.81193	-0.12743
cg05630800	0.209456	0.0999027	0.109553
cg04844495	0.607112	0.364656	0.242457
cg15895268	0.460375	0.338647	0.121728
cg13786023	0.628915	0.500044	0.128871
cg01936090	0.11674	0.0129104	0.10383
cg18398753	0.506437	0.641196	-0.134759
cg21378238	0.162722	0.284827	-0.122106
cg02339592	0.604019	0.47351	0.130509
cg01588464	0.114332	0.239588	-0.125256
cg07813275	0.369986	0.261453	0.108533
cg26546113	0.269915	0.148914	0.121002
cg13112404	0.778059	0.557094	0.220965
cg08787039	0.583907	0.475776	0.10813
cg20317417	0.116051	0.0125441	0.103507
cg24045276	0.737746	0.457559	0.280187
cg12792264	0.340875	0.22475	0.116125
cg16716196	0.79542	0.653638	0.141782
cg03539970	0.906015	0.737056	0.168959
cg17170262	0.200749	0.0863327	0.114416
cg09994391	0.384245	0.533202	-0.148957
cg00816620	0.233385	0.0949106	0.138474
cg17478615	0.151624	0.0137313	0.137893
cg14172633	0.12417	0.402314	-0.278144
cg22365834	0.726929	0.852722	-0.125793
cg26523866	0.781197	0.388312	0.392886
cg03055271	0.558422	0.454164	0.104258
cg24365464	0.056257	0.222288	-0.166031
cg15126897	0.745714	0.883736	-0.138022
cg14797467	0.266443	0.162676	0.103767
cg17417618	0.758863	0.863709	-0.104845
cg08035694	0.54662	0.439613	0.107007
cg17895363	0.70063	0.826686	-0.126056
cg16712103	0.302391	0.165651	0.13674
cg07569020	0.320729	0.159697	0.161032
cg00564737	0.240535	0.13837	0.102165
cg26049187	0.75006	0.873244	-0.123185
cg11215015	0.191264	0.29238	-0.101116
cg15832577	0.610493	0.820321	-0.209828
cg04868078	0.519903	0.729999	-0.210097
cg05366139	0.604876	0.709247	-0.104372
cg07719898	0.72014	0.861615	-0.141475
cg27058077	0.645466	0.751354	-0.105888
cg06644124	0.345282	0.456568	-0.111286
cg07586235	0.209433	0.109336	0.100097
cg10386194	0.73045	0.563289	0.167161
cg11718780	0.629736	0.753508	-0.123772
cg10894991	0.514662	0.638854	-0.124192
cg26838949	0.740039	0.842372	-0.102334
cg26252592	0.683196	0.882345	-0.199148
cg00962755	0.316031	0.21251	0.103521
cg25167447	0.189608	0.0715237	0.118085
cg19827875	0.371929	0.172054	0.199875
cg15096829	0.234324	0.132	0.102324
cg03985801	0.565489	0.393346	0.172143
cg17862152	0.566841	0.683545	-0.116703
cg23257225	0.425645	0.287139	0.138505
cg03448202	0.726493	0.828016	-0.101522
cg07098528	0.55346	0.661383	-0.107923
cg17083411	0.26946	0.0227796	0.246681
cg16516919	0.465444	0.357003	0.108441
cg15824962	0.316456	0.146788	0.169668
cg05123067	0.736063	0.86927	-0.133208
cg09807536	0.666127	0.824581	-0.158454
cg25512657	0.0834034	0.205603	-0.1222
cg15695045	0.849101	0.575214	0.273888
cg07009563	0.725407	0.840209	-0.114802
cg14782929	0.741958	0.862139	-0.120182
cg19597318	0.604648	0.734136	-0.129488
cg08830492	0.82067	0.948864	-0.128194
cg12458003	0.576853	0.700766	-0.123914
cg04222159	0.321479	0.0611401	0.260339
cg05771997	0.748685	0.85138	-0.102695
cg25320668	0.243443	0.0310981	0.212345
cg13420366	0.87074	0.726908	0.143832
cg15486127	0.431942	0.552521	-0.120579
cg21996351	0.829589	0.650508	0.179081
cg19503168	0.585781	0.703403	-0.117622
cg15558299	0.181645	0.0654986	0.116146
cg13323097	0.165972	0.0189118	0.147061
cg04910587	0.749908	0.62299	0.126917
cg03461704	0.535453	0.697853	-0.1624
cg01352906	0.635528	0.742439	-0.106911
cg23520347	0.070967	0.267738	-0.196771
cg13071672	0.0719678	0.19521	-0.123242
cg25155009	0.0942443	0.234686	-0.140441
cg15096505	0.275241	0.155674	0.119567
cg06348038	0.193119	0.0226232	0.170495
cg17030628	0.720527	0.825486	-0.104959
cg22945467	0.489201	0.602315	-0.113114
cg12751565	0.729248	0.837398	-0.10815
cg19204946	0.678962	0.55408	0.124882
cg03523835	0.27519	0.121755	0.153436
cg17858100	0.223855	0.122044	0.101811
cg09106231	0.265332	0.158387	0.106946
cg10501210	0.235217	0.398036	-0.162818
cg04197452	0.377629	0.481052	-0.103423
cg19241954	0.759209	0.893974	-0.134765
cg12622721	0.729784	0.842931	-0.113148
cg09858925	0.554573	0.447382	0.107191
cg14475554	0.46115	0.359501	0.101649
cg09366519	0.346626	0.23549	0.111135
cg20694619	0.62453	0.766733	-0.142203
cg04558166	0.205848	0.0137656	0.192082
cg06098761	0.172157	0.329979	-0.157821
cg07593582	0.427662	0.280972	0.14669
cg26197530	0.240803	0.134005	0.106798
cg01975453	0.81754	0.675799	0.141741
cg16709874	0.164264	0.0400897	0.124174
cg09811860	0.703931	0.840082	-0.13615
cg15831905	0.668166	0.783226	-0.11506
cg02772509	0.420432	0.783698	-0.363266
cg02232667	0.734564	0.848903	-0.114339
cg17906245	0.722385	0.830333	-0.107949
cg17104843	0.224281	0.0448938	0.179388
cg24305675	0.750338	0.926774	-0.176436
cg11823253	0.235312	0.122567	0.112745
cg02919116	0.589822	0.481557	0.108265
cg08274821	0.801084	0.930893	-0.129809
cg07031542	0.731204	0.84301	-0.111806
cg15152824	0.85901	0.719817	0.139193
cg15722631	0.279663	0.146538	0.133126
cg13865248	0.757852	0.60287	0.154982
cg18160841	0.638093	0.771231	-0.133138
cg15686216	0.700724	0.854163	-0.153439
cg06641021	0.497783	0.376332	0.121452
cg01537645	0.574221	0.700252	-0.126031
cg21962204	0.303529	0.181264	0.122265
cg19864060	0.31854	0.19167	0.12687
cg10145000	0.439813	0.331198	0.108615
cg13195486	0.202933	0.102572	0.100361
cg06913865	0.337646	0.216103	0.121543
cg07175582	0.719482	0.820561	-0.101078
cg24256991	0.0878894	0.202873	-0.114984
cg19821527	0.620966	0.778723	-0.157758
cg26881535	0.317846	0.201374	0.116472
cg15897635	0.337987	0.818169	-0.480182
cg09023136	0.2886	0.0913991	0.197201
cg10386298	0.410851	0.526743	-0.115891
cg22698272	0.607336	0.711626	-0.10429
cg25001102	0.563572	0.452548	0.111024
cg13067350	0.162179	0.0541414	0.108038
cg04108127	0.0690132	0.21819	-0.149177
cg00939442	0.240085	0.132562	0.107523
cg24861436	0.770295	0.916041	-0.145746
cg12653788	0.738726	0.848848	-0.110122
cg03972163	0.557021	0.727691	-0.17067
cg01903702	0.694709	0.80869	-0.113981
cg07562458	0.157602	0.0261202	0.131482
cg12433423	0.684486	0.83487	-0.150384
cg04880195	0.112557	0.270993	-0.158437
cg25552768	0.744712	0.859448	-0.114736
cg00502077	0.557752	0.456733	0.101019
cg06319713	0.0545192	0.265953	-0.211434
cg25746764	0.0243431	0.347065	-0.322722
cg24937136	0.73381	0.364617	0.369193
cg07793807	0.673968	0.379828	0.29414
cg26917828	0.641443	0.434689	0.206754
cg19160520	0.117036	0.235999	-0.118963
cg23173402	0.524555	0.699507	-0.174951
cg23019286	0.762545	0.89558	-0.133036
cg22344745	0.472512	0.631756	-0.159244
cg12133451	0.573171	0.808041	-0.234869
cg18947553	0.297614	0.42315	-0.125536
cg01426303	0.213706	0.103721	0.109986
cg22384904	0.199358	0.0170466	0.182311
cg14255644	0.533902	0.383857	0.150044
cg13356324	0.718277	0.856819	-0.138541
cg03065165	0.603068	0.737345	-0.134277
cg00815519	0.874764	0.722617	0.152147
cg27394460	0.588081	0.738394	-0.150314
cg26940100	0.519271	0.674241	-0.15497
cg19025525	0.152531	0.0238089	0.128722
cg18918637	0.70954	0.572705	0.136835
cg24070990	0.237215	0.37405	-0.136835
cg23010344	0.257406	0.0102632	0.247143
cg20462561	0.445372	0.310972	0.134401
cg17722012	0.686102	0.866416	-0.180315
cg23274123	0.170679	0.0176145	0.153065
cg11589139	0.215778	0.0574639	0.158314
cg20025656	0.215651	0.0898007	0.12585
cg00355656	0.7303	0.835815	-0.105514
cg20014778	0.240344	0.0255271	0.214817
cg07032520	0.856162	0.729682	0.126479
cg16314254	0.385579	0.267862	0.117717
cg18187658	0.58795	0.399561	0.188389
cg11176853	0.660119	0.83598	-0.175861
cg00572889	0.772443	0.529186	0.243257
cg12486498	0.45647	0.342107	0.114363
cg25850845	0.771906	0.874389	-0.102482
cg26032238	0.646088	0.817726	-0.171639
cg22172038	0.298505	0.114827	0.183678
cg21178978	0.274786	0.113048	0.161738
cg15472485	0.805602	0.699551	0.106051
cg19030814	0.284585	0.168218	0.116367
cg19305147	0.0348917	0.207	-0.172109
cg00951395	0.253492	0.0505398	0.202953
cg25382340	0.504859	0.683168	-0.178309
cg16056164	0.269268	0.16721	0.102058
cg24702040	0.590093	0.693825	-0.103731
cg20783970	0.317847	0.157579	0.160268
cg09888012	0.648755	0.875702	-0.226946
cg03585720	0.639988	0.534322	0.105666
cg02328440	0.167305	0.0324346	0.13487
cg01514015	0.721218	0.834513	-0.113295
cg24360998	0.208979	0.375975	-0.166996
cg02450666	0.60382	0.436447	0.167373
cg17087499	0.448273	0.324224	0.12405
cg07318372	0.728689	0.830195	-0.101506
cg26924247	0.242109	0.111673	0.130436
cg18271538	0.277138	0.0648012	0.212337
cg18184219	0.431671	0.118293	0.313378
cg11714793	0.667053	0.821708	-0.154654
cg23270529	0.621825	0.77583	-0.154004
cg24455383	0.665883	0.887248	-0.221365
cg13939055	0.217975	0.0956285	0.122346
cg06906952	0.460096	0.775895	-0.315798
cg26109154	0.550666	0.66617	-0.115503
cg05034124	0.56032	0.693891	-0.133571
cg22787191	0.745608	0.635714	0.109894
cg02030410	0.632092	0.501306	0.130786
cg20290336	0.621244	0.764073	-0.142829
cg10985909	0.437971	0.241687	0.196284
cg23602453	0.588294	0.478394	0.1099
cg22710865	0.722372	0.834201	-0.111829
cg20814813	0.772665	0.905363	-0.132698
cg06902607	0.178578	0.0707258	0.107852
cg25139877	0.817746	0.675405	0.142342
cg12758973	0.361285	0.191265	0.17002
cg17518550	0.635112	0.809106	-0.173995
cg03618016	0.769009	0.637961	0.131048
cg09107594	0.760313	0.866644	-0.106332
cg26052730	0.188202	0.390118	-0.201915
cg08118287	0.754772	0.906731	-0.151959
cg12550241	0.814036	0.594215	0.21982
cg11949328	0.696776	0.82698	-0.130204
cg02706649	0.155134	0.038122	0.117012
cg02095697	0.413532	0.309257	0.104275
cg18985828	0.309073	0.414018	-0.104945
cg20679626	0.5836	0.421173	0.162427
cg26123029	0.756943	0.589619	0.167324
cg16711011	0.328435	0.129176	0.199259
cg05089527	0.821653	0.9614	-0.139747
cg05060085	0.774041	0.538993	0.235047
cg20057198	0.854494	0.754149	0.100345
cg16956133	0.759984	0.882312	-0.122329
cg10902693	0.848937	0.744755	0.104182
cg27379715	0.583907	0.775436	-0.191528
cg14323539	0.384538	0.221717	0.162821
cg08019798	0.691871	0.817611	-0.12574
cg10672136	0.49909	0.617257	-0.118167
cg09996777	0.495711	0.60097	-0.105259
cg15489196	0.677928	0.780113	-0.102186
cg06201514	0.689111	0.452999	0.236112
cg14987112	0.366634	0.669359	-0.302725
cg10259427	0.762934	0.876492	-0.113558
cg14766621	0.811668	0.916566	-0.104898
cg01968492	0.852431	0.965916	-0.113485
cg00106808	0.675014	0.775428	-0.100414
cg20424973	0.7951	0.896781	-0.101681
cg14595617	0.505782	0.38835	0.117432
cg23896898	0.817771	0.709475	0.108295
cg03488097	0.719599	0.509305	0.210294
cg21273746	0.781409	0.888329	-0.10692
cg03522083	0.775861	0.655515	0.120346
cg22119716	0.35794	0.236617	0.121323
cg17095749	0.784349	0.887943	-0.103595
cg10945539	0.534208	0.692189	-0.157981
cg16430428	0.404679	0.167349	0.23733
cg08690159	0.811788	0.626415	0.185373
cg13469467	0.731048	0.89079	-0.159742
cg05977776	0.614328	0.747359	-0.133031
cg00910015	0.421595	0.312507	0.109088
cg15375488	0.781235	0.896568	-0.115333
cg18173003	0.754413	0.872115	-0.117702
cg19480775	0.635591	0.527645	0.107946
cg02831260	0.797094	0.904647	-0.107553
cg03304378	0.747728	0.865302	-0.117574
cg04027961	0.793534	0.894346	-0.100812
cg03292377	0.582308	0.769257	-0.186949
cg00571339	0.509982	0.716163	-0.206181
cg09249152	0.575532	0.678707	-0.103176
cg19745930	0.349101	0.234403	0.114698
cg08168141	0.796568	0.90838	-0.111812
cg10367409	0.802496	0.90534	-0.102844
cg19615304	0.348003	0.0919688	0.256034
cg05135846	0.586249	0.700591	-0.114342
cg14820213	0.724352	0.869103	-0.144751
cg10766866	0.65451	0.80674	-0.15223
cg25376875	0.760711	0.900865	-0.140155
cg23882164	0.664036	0.770837	-0.106801
cg10162971	0.83516	0.646164	0.188996
cg20648229	0.410067	0.282166	0.127901
cg22330749	0.470966	0.360137	0.110829
cg15006298	0.718262	0.820599	-0.102337
cg13406896	0.161509	0.046841	0.114668
cg15551105	0.18288	0.0500701	0.13281
cg14501281	0.366954	0.119991	0.246963
cg16420247	0.0474816	0.252388	-0.204907
cg15773312	0.668666	0.793539	-0.124873
cg09171253	0.604551	0.725151	-0.1206
cg15014006	0.693373	0.848511	-0.155138
cg26569634	0.713728	0.830239	-0.116511
cg10551856	0.495885	0.378034	0.117851
cg22004443	0.153207	0.26481	-0.111603
cg27403609	0.874505	0.745257	0.129248
cg10557312	0.745502	0.904744	-0.159242
cg06239478	0.117948	0.0108597	0.107088
cg15753546	0.269007	0.122462	0.146546
cg12050497	0.286706	0.0393178	0.247388
cg20313628	0.214554	0.108663	0.10589
cg24903497	0.273976	0.155961	0.118016
cg16725305	0.187317	0.0791721	0.108145
cg27104604	0.409066	0.296637	0.112429
cg06496728	0.413228	0.539647	-0.126419
cg27117509	0.814596	0.592022	0.222574
cg17097782	0.322713	0.427956	-0.105243
cg16361302	0.288611	0.18267	0.105941
cg10329928	0.655181	0.761123	-0.105942
cg17383778	0.753511	0.890404	-0.136893
cg07755735	0.350438	0.241656	0.108782
cg07636176	0.615613	0.726985	-0.111371
cg08569786	0.297997	0.182798	0.115199
cg14067761	0.205421	0.102679	0.102743
cg16058765	0.706343	0.813935	-0.107592
cg17277199	0.450239	0.565233	-0.114994
cg05223946	0.78726	0.896598	-0.109337
cg15843262	0.637124	0.742722	-0.105598
cg11354105	0.568058	0.434772	0.133286
cg17742416	0.590424	0.719571	-0.129147
cg17207266	0.437313	0.271762	0.165551
cg26088614	0.488127	0.342041	0.146087
cg22920501	0.290084	0.168541	0.121542
cg11374871	0.21923	0.0218996	0.19733
cg21917512	0.354206	0.228058	0.126148
cg01805869	0.232534	0.0174651	0.215069
cg16398133	0.355867	0.497453	-0.141586
cg01020346	0.655164	0.792062	-0.136897
cg10315993	0.105292	0.21034	-0.105048
cg22705016	0.108924	0.219854	-0.11093
cg19399165	0.210481	0.0865701	0.123911
cg14021880	0.296239	0.189286	0.106953
cg15326452	0.47846	0.313615	0.164845
cg04105453	0.121092	0.0120608	0.109031
cg19461344	0.169901	0.0106814	0.159219
cg14715961	0.189733	0.0248803	0.164852
cg17158414	0.38162	0.193224	0.188396
cg08787988	0.239437	0.119768	0.119669
cg21495772	0.642231	0.775469	-0.133238
cg07628841	0.433488	0.536202	-0.102714
cg14001360	0.166197	0.0164052	0.149792
cg04221355	0.0661242	0.246563	-0.180438
cg20541505	0.678241	0.796669	-0.118428
cg16155858	0.381123	0.252069	0.129054
cg15717377	0.889024	0.731606	0.157419
cg11495753	0.829948	0.486194	0.343754
cg00017826	0.218498	0.104126	0.114372
cg23457506	0.361149	0.247823	0.113326
cg08358332	0.352497	0.244791	0.107706
cg06492144	0.517387	0.396542	0.120845
cg13527387	0.775437	0.662367	0.11307
cg08357990	0.0601504	0.163022	-0.102872
cg16165651	0.223332	0.118159	0.105174
cg09305047	0.474746	0.623703	-0.148957
cg07752793	0.634231	0.764442	-0.130211
cg07099009	0.885651	0.737507	0.148144
cg14184369	0.336156	0.218493	0.117663
cg05707844	0.169589	0.302439	-0.13285
cg01598371	0.538764	0.710667	-0.171903
cg18645032	0.698819	0.835322	-0.136503
cg14509437	0.827271	0.678756	0.148515
cg15293422	0.281692	0.149416	0.132277
cg07086224	0.745295	0.900029	-0.154734
cg06264984	0.614383	0.730599	-0.116215
cg09799983	0.250943	0.354494	-0.103551
cg19269093	0.370361	0.24659	0.123771
cg00008800	0.827415	0.932431	-0.105016
cg01893669	0.0478507	0.193933	-0.146083
cg08240652	0.863593	0.702491	0.161102
cg27428208	0.784555	0.63474	0.149815
cg13820899	0.602278	0.714678	-0.112401
cg03322446	0.848117	0.725601	0.122516
cg22033476	0.385505	0.273903	0.111602
cg22207732	0.780636	0.914239	-0.133604
cg21783355	0.690461	0.794388	-0.103928
cg13078911	0.471283	0.698931	-0.227649
cg00669760	0.499161	0.36579	0.133371
cg09541576	0.375105	0.236509	0.138597
cg10069809	0.33629	0.461351	-0.12506
cg13261971	0.667547	0.789845	-0.122297
cg21875802	0.592303	0.731488	-0.139185
cg02051982	0.729809	0.848877	-0.119068
cg15679981	0.793147	0.916722	-0.123575
cg16402715	0.334944	0.21091	0.124034
cg06041469	0.102881	0.353494	-0.250613
cg11662638	0.139475	0.0208055	0.118669
cg06398242	0.716205	0.877482	-0.161277
cg20449833	0.153252	0.0193191	0.133933
cg25245569	0.773971	0.66479	0.109181
cg17263716	0.784349	0.61398	0.170369
cg01826863	0.150688	0.0191701	0.131517
cg09145256	0.216269	0.0104048	0.205864
cg03071146	0.628493	0.729768	-0.101275
cg19911257	0.845601	0.960846	-0.115245
cg13356253	0.429055	0.325643	0.103411
cg04072768	0.130112	0.0136836	0.116428
cg08449164	0.655157	0.764043	-0.108886
cg04141094	0.215731	0.0147172	0.201014
cg01091099	0.731647	0.853517	-0.121871
cg08981537	0.713166	0.831021	-0.117856
cg15706621	0.508372	0.386415	0.121957
cg00010672	0.797963	0.898463	-0.100499
cg02465741	0.335605	0.207442	0.128163
cg02717117	0.83518	0.724758	0.110422
cg03205007	0.184277	0.0685501	0.115727
cg21292592	0.892031	0.388602	0.503429
cg04305912	0.673125	0.843704	-0.170579
cg03606511	0.624395	0.74447	-0.120075
cg26149739	0.685155	0.799784	-0.114629
cg00543073	0.728066	0.572933	0.155134
cg04107082	0.18534	0.0379787	0.147361
cg11613383	0.778577	0.887386	-0.108809
cg00458927	0.940773	0.827006	0.113767
cg23840821	0.907294	0.78036	0.126934
cg24935135	0.705593	0.812967	-0.107374
cg17397364	0.739322	0.840251	-0.100929
cg25518132	0.718157	0.827995	-0.109838
cg15732840	0.673869	0.795087	-0.121217
cg15402210	0.293738	0.442272	-0.148534
cg14150252	0.326345	0.11739	0.208955
cg17360256	0.346186	0.203303	0.142883
cg01866367	0.809186	0.922728	-0.113542
cg15612945	0.724204	0.837244	-0.11304
cg16681246	0.77567	0.887488	-0.111819
cg24872815	0.210893	0.103765	0.107128
cg14775296	0.282611	0.396674	-0.114063
cg08217163	0.652839	0.811617	-0.158778
cg15702677	0.471096	0.194754	0.276342
cg06881421	0.730871	0.84827	-0.117399
cg17945962	0.762386	0.616938	0.145448
cg01848660	0.73014	0.838901	-0.108761
cg04020079	0.26866	0.0402456	0.228414
cg25039325	0.706664	0.896609	-0.189945
cg12425292	0.883887	0.773261	0.110626
cg22878582	0.29038	0.189969	0.100411
cg06009330	0.136799	0.0239022	0.112897
cg24762021	0.699896	0.807151	-0.107255
cg23233234	0.124392	0.0104325	0.113959
cg10331500	0.256655	0.146664	0.109991
cg16166011	0.449696	0.348843	0.100853
cg18199266	0.780873	0.478997	0.301876
cg02751808	0.418954	0.679217	-0.260263
cg19015611	0.780855	0.221279	0.559575
cg17669365	0.701019	0.848983	-0.147964
cg13686615	0.133797	0.0142752	0.119522
cg09467436	0.411842	0.211817	0.200025
cg22856324	0.198051	0.356505	-0.158453
cg25655069	0.0312649	0.178305	-0.14704
cg16928066	0.164297	0.0393654	0.124932
cg17046766	0.874922	0.747099	0.127823
cg17329648	0.191551	0.0744011	0.11715
cg24220031	0.461816	0.323951	0.137866
cg01959980	0.866741	0.7639	0.102841
cg14874678	0.624467	0.797109	-0.172641
cg23173910	0.571316	0.687069	-0.115753
cg27421117	0.676422	0.574063	0.102358
cg14702570	0.226257	0.114001	0.112255
cg09717809	0.504332	0.370782	0.13355
cg13312337	0.603104	0.769715	-0.166611
cg26676034	0.155087	0.0197596	0.135328
cg08355260	0.464458	0.616126	-0.151668
cg14877896	0.735615	0.855211	-0.119596
cg15025240	0.348307	0.247134	0.101173
cg26384014	0.793593	0.899109	-0.105516
cg09769647	0.790347	0.890685	-0.100338
cg19360937	0.171951	0.0548007	0.11715
cg02657641	0.565906	0.741293	-0.175387
cg06621027	0.59495	0.426667	0.168283
cg20208879	0.242207	0.139837	0.10237
cg23881653	0.73591	0.837395	-0.101485
cg06700871	0.14092	0.475334	-0.334414
cg08026651	0.582937	0.472015	0.110922
cg12197656	0.142673	0.0114329	0.13124
cg18869840	0.629204	0.498005	0.131199
cg00156118	0.394114	0.271552	0.122562
cg05514932	0.787664	0.892782	-0.105117
cg07868195	0.197257	0.0500818	0.147175
cg07143583	0.626087	0.38395	0.242137
cg24222817	0.318432	0.0312603	0.287172
cg07167933	0.661867	0.767139	-0.105272
cg03271080	0.703416	0.882459	-0.179043
cg01287788	0.520225	0.712046	-0.191821
cg10156055	0.231046	0.109717	0.121329
cg07052513	0.209845	0.0592821	0.150563
cg22094163	0.67156	0.8109	-0.139339
cg12606911	0.365983	0.0823136	0.283669
cg08777095	0.905281	0.800968	0.104313
cg09033577	0.663326	0.772378	-0.109052
cg11143092	0.69449	0.81548	-0.12099
cg09437783	0.614972	0.863956	-0.248983
cg08325821	0.154876	0.295712	-0.140836
cg22111694	0.343233	0.204453	0.13878
cg01613965	0.30765	0.192248	0.115402
cg26480289	0.720511	0.840213	-0.119702
cg26316702	0.508445	0.612204	-0.103759
cg11360098	0.977737	0.64774	0.329997
cg25241038	0.788258	0.893421	-0.105163
cg21350153	0.788511	0.890337	-0.101826
cg04333213	0.122611	0.266531	-0.14392
cg25428740	0.460349	0.590182	-0.129833
cg03102516	0.831949	0.5477	0.284248
cg25567448	0.401968	0.278691	0.123277
cg10398905	0.25512	0.372139	-0.117019
cg23286353	0.129311	0.0141155	0.115195
cg13275176	0.170733	0.046877	0.123856
cg14131536	0.463837	0.314454	0.149383
cg12221689	0.620762	0.758316	-0.137554
cg26347089	0.679875	0.561859	0.118016
cg05564412	0.692604	0.434813	0.257791
cg13293296	0.719411	0.831271	-0.11186
cg15612847	0.72602	0.88313	-0.15711
cg25202390	0.159204	0.0183164	0.140888
cg23118464	0.143347	0.0127162	0.13063
cg04109781	0.278114	0.174996	0.103119
cg06150148	0.720759	0.839648	-0.118889
cg26047938	0.397441	0.265117	0.132325
cg04116469	0.299341	0.191452	0.107888
cg05886087	0.659613	0.797858	-0.138246
cg04297105	0.238609	0.118861	0.119748
cg26032974	0.851155	0.721149	0.130006
cg01202731	0.789067	0.314594	0.474473
cg20823348	0.305105	0.204238	0.100867
cg08357120	0.891133	0.561728	0.329405
cg07171538	0.251695	0.139481	0.112214
cg25341423	0.139298	0.249942	-0.110644
cg01898698	0.194038	0.0863739	0.107664
cg27229823	0.755609	0.887175	-0.131566
cg04157345	0.752959	0.875593	-0.122634
cg17129821	0.215317	0.383705	-0.168388
cg20703928	0.208132	0.103305	0.104827
cg17501982	0.787179	0.906127	-0.118947
cg00160872	0.282526	0.133488	0.149038
cg00409696	0.0763392	0.188748	-0.112409
cg10881311	0.842044	0.648409	0.193634
cg17052964	0.6295	0.483068	0.146432
cg14772660	0.831351	0.698668	0.132683
cg07583848	0.859749	0.758066	0.101683
cg00361155	0.562434	0.891914	-0.32948
cg03846641	0.213904	0.792519	-0.578615
cg16635948	0.743927	0.846145	-0.102218
cg00482162	0.191687	0.295858	-0.104171
cg20592766	0.572416	0.689118	-0.116703
cg06850467	0.427449	0.0528551	0.374594
cg24919768	0.121838	0.304376	-0.182538
cg20710902	0.499578	0.39914	0.100438
cg27624162	0.583725	0.741914	-0.15819
cg02242681	0.585673	0.784214	-0.198541
cg03065329	0.131698	0.012532	0.119166
cg25265126	0.483903	0.59574	-0.111837
cg25962840	0.76989	0.883366	-0.113476
cg26668608	0.645465	0.779899	-0.134434
cg23337647	0.415061	0.542307	-0.127246
cg10238145	0.318482	0.186241	0.132241
cg01622385	0.257033	0.0963323	0.160701
cg00611227	0.692031	0.79376	-0.10173
cg23729417	0.21634	0.0579516	0.158388
cg13482326	0.739968	0.879816	-0.139848
cg26645509	0.202068	0.0254022	0.176666
cg19957905	0.179385	0.0446789	0.134706
cg11149930	0.0604494	0.186904	-0.126454
cg15724256	0.376163	0.479414	-0.10325
cg00428457	0.328297	0.845418	-0.517121
cg08217910	0.343575	0.236624	0.106951
cg03831502	0.911478	0.753538	0.157941
cg23456409	0.648443	0.78928	-0.140837
cg02543202	0.234002	0.043306	0.190696
cg18434354	0.777253	0.885753	-0.1085
cg25334934	0.627981	0.756724	-0.128743
cg07218647	0.802927	0.683308	0.119619
cg27114644	0.169391	0.272088	-0.102697
cg18210026	0.156089	0.0533378	0.102751
cg07528209	0.900693	0.616497	0.284196
cg22034269	0.692127	0.794908	-0.102781
cg08790440	0.18805	0.047894	0.140156
cg19269749	0.714252	0.464406	0.249845
cg22273427	0.150193	0.0491249	0.101068
cg26678262	0.682476	0.796833	-0.114357
cg00142933	0.711917	0.848936	-0.137019
cg19426955	0.262647	0.132649	0.129998
cg09427429	0.811511	0.651327	0.160184
cg08693082	0.770767	0.886689	-0.115923
cg25020810	0.769727	0.659699	0.110029
cg08735716	0.609831	0.720303	-0.110472
cg03225444	0.382761	0.266533	0.116228
cg08466571	0.655685	0.844262	-0.188577
cg23681687	0.536475	0.725868	-0.189392
cg10992590	0.285007	0.0251306	0.259877
cg17848515	0.332289	0.142361	0.189928
cg01311063	0.953549	0.717363	0.236186
cg04173252	0.31989	0.0324768	0.287413
cg11854777	0.630458	0.752396	-0.121938
cg02917889	0.531821	0.63425	-0.102429
cg02913521	0.630324	0.254628	0.375696
cg10121518	0.784781	0.891725	-0.106944
cg25464702	0.584689	0.753734	-0.169045
cg09758842	0.862281	0.715673	0.146608
cg08613144	0.266212	0.393329	-0.127117
cg18806033	0.743588	0.868131	-0.124544
cg16328548	0.637148	0.84988	-0.212732
cg20824201	0.452789	0.351432	0.101357
cg01580574	0.600337	0.47379	0.126547
cg22763593	0.270407	0.0999153	0.170491
cg20459655	0.157648	0.0351135	0.122534
cg04750100	0.75574	0.624553	0.131187
cg24537688	0.723589	0.826383	-0.102793
cg20806296	0.45982	0.851203	-0.391383
cg25241102	0.206132	0.0998058	0.106326
cg13522279	0.618412	0.736833	-0.11842
cg02205445	0.478863	0.317328	0.161535
cg14214460	0.819183	0.684966	0.134217
cg04640885	0.390747	0.588174	-0.197427
cg20177310	0.180071	0.0741029	0.105968
cg03327570	0.804691	0.918508	-0.113817
cg04048461	0.449408	0.308147	0.141261
cg21347644	0.183927	0.0160345	0.167893
cg16218998	0.681188	0.841695	-0.160507
cg00491412	0.775671	0.878043	-0.102372
cg11032640	0.581812	0.466682	0.11513
cg25950728	0.636493	0.762484	-0.12599
cg05868491	0.300724	0.169305	0.131418
cg25534294	0.204243	0.0806577	0.123585
cg11554249	0.301289	0.169264	0.132024
cg00484803	0.561771	0.447633	0.114138
cg14153876	0.120033	0.0181563	0.101877
cg18425731	0.313261	0.200285	0.112976
cg19978550	0.216968	0.0916452	0.125323
cg22041590	0.794636	0.906137	-0.111501
cg04066396	0.124158	0.0232071	0.10095
cg01775379	0.570333	0.691441	-0.121107
cg24611970	0.255508	0.152455	0.103053
cg09248944	0.294234	0.0411468	0.253088
cg23995753	0.282232	0.123266	0.158967
cg14032856	0.47263	0.359643	0.112987
cg03756034	0.683162	0.817386	-0.134224
cg17360854	0.328955	0.443015	-0.11406
cg05263743	0.0702671	0.186946	-0.116679
cg23489137	0.706874	0.854614	-0.14774
cg13165846	0.362775	0.23341	0.129365
cg20385461	0.74918	0.547783	0.201397
cg06833102	0.788946	0.901106	-0.11216
cg04174226	0.162251	0.0176615	0.14459
cg04004632	0.271374	0.157796	0.113578
cg15837233	0.762341	0.869786	-0.107446
cg03241046	0.518039	0.674672	-0.156633
cg05998565	0.806178	0.659147	0.147032
cg10740880	0.743257	0.850842	-0.107585
cg09514310	0.392616	0.678885	-0.286269
cg14108789	0.268155	0.0131859	0.254969
cg08476215	0.645193	0.746783	-0.10159
cg12904135	0.402927	0.265901	0.137026
cg23221504	0.098343	0.329667	-0.231324
cg03865668	0.612947	0.833464	-0.220517
cg00782690	0.50636	0.617932	-0.111572
cg24465329	0.58505	0.466345	0.118704
cg16760971	0.611418	0.748195	-0.136777
cg01244270	0.288114	0.181068	0.107046
cg17824923	0.245312	0.132859	0.112454
cg16213787	0.348861	0.235717	0.113144
cg27606397	0.797522	0.927679	-0.130157
cg26817877	0.533529	0.69797	-0.164441
cg02492567	0.876601	0.732217	0.144384
cg27308218	0.334192	0.193844	0.140349
cg07469815	0.230782	0.0753925	0.15539
cg20342255	0.690318	0.820216	-0.129898
cg26706961	0.642821	0.877779	-0.234958
cg04105760	0.417356	0.016586	0.40077
cg03478739	0.243143	0.138624	0.104519
cg03182917	0.0532395	0.16324	-0.11
cg03782202	0.132396	0.251328	-0.118932
cg08992581	0.291853	0.112568	0.179285
cg02885007	0.159153	0.0164053	0.142748
cg11597131	0.499084	0.61792	-0.118836
cg00035316	0.326354	0.433828	-0.107474
cg25423004	0.178755	0.0732159	0.105539
cg10503083	0.316473	0.167792	0.148681
cg19519747	0.787711	0.679743	0.107969
cg25942990	0.705435	0.83801	-0.132575
cg04843067	0.661433	0.827773	-0.16634
cg18750960	0.561178	0.67179	-0.110612
cg17011953	0.802505	0.566409	0.236096
cg22451100	0.823709	0.63449	0.189219
cg21182526	0.540347	0.435594	0.104753
cg19916659	0.15662	0.28382	-0.127201
cg02880032	0.717747	0.873274	-0.155527
cg15328131	0.337034	0.170297	0.166736
cg14958978	0.735855	0.852735	-0.11688
cg10075287	0.255361	0.144198	0.111164
cg19218067	0.779759	0.880278	-0.100519
cg26626829	0.296534	0.161429	0.135105
cg10526659	0.136323	0.0169537	0.11937
cg17870688	0.467084	0.199213	0.267871
cg13757859	0.178541	0.0554317	0.123109
cg01230890	0.687708	0.883423	-0.195715
cg16256414	0.164557	0.0387172	0.12584
cg25562306	0.169597	0.0185768	0.15102
cg21048700	0.276109	0.128938	0.147171
cg17343184	0.755938	0.900634	-0.144696
cg01247454	0.273449	0.146703	0.126746
cg01385959	0.240837	0.110723	0.130115
cg21315098	0.613484	0.493679	0.119805
cg18172643	0.74935	0.644823	0.104527
cg06651273	0.07573	0.20723	-0.1315
cg11296782	0.730323	0.841266	-0.110943
cg20546098	0.288135	0.183735	0.104399
cg19906093	0.12852	0.0139855	0.114535
cg18943134	0.486753	0.363531	0.123222
cg00029922	0.697186	0.590779	0.106407
cg11508595	0.64197	0.539684	0.102286
cg14971567	0.745033	0.89002	-0.144988
cg20261431	0.582562	0.437042	0.14552
cg06043640	0.0626831	0.232	-0.169316
cg03469482	0.114	0.0114189	0.102581
cg13885205	0.567367	0.710895	-0.143528
cg13317079	0.197776	0.0779756	0.1198
cg15654594	0.501305	0.379932	0.121373
cg02489219	0.570637	0.675319	-0.104682
cg11223184	0.771049	0.939871	-0.168822
cg08602604	0.0555937	0.204754	-0.149161
cg14879574	0.800039	0.908586	-0.108547
cg15122439	0.321789	0.22177	0.100019
cg17379405	0.300476	0.196891	0.103585
cg20230762	0.309255	0.166808	0.142447
cg02540827	0.380813	0.267851	0.112962
cg16507262	0.721411	0.845206	-0.123795
cg03832197	0.409643	0.308931	0.100712
cg18910534	0.218821	0.368709	-0.149889
cg13347154	0.752386	0.896526	-0.144139
cg02786368	0.658881	0.77329	-0.114409
cg01779076	0.485181	0.351782	0.133399
cg13925895	0.461694	0.639266	-0.177572
cg26627956	0.656996	0.803241	-0.146245
cg26075931	0.861808	0.609061	0.252747
cg05130485	0.762375	0.626232	0.136143
cg03020006	0.786422	0.547316	0.239106
cg01786466	0.533851	0.423721	0.11013
cg17851604	0.268671	0.122631	0.146039
cg25121292	0.215478	0.032166	0.183312
cg02964602	0.325976	0.723716	-0.397739
cg01630691	0.295284	0.170215	0.125069
cg00781604	0.147046	0.0343835	0.112663
cg03315817	0.720285	0.835838	-0.115553
cg13483241	0.730496	0.867041	-0.136545
cg14420613	0.721506	0.866089	-0.144583
cg15022671	0.729482	0.842282	-0.1128
cg18219180	0.782755	0.930588	-0.147833
cg03651957	0.0964886	0.247863	-0.151374
cg08138586	0.29858	0.197237	0.101343
cg18626478	0.818938	0.609487	0.209451
cg24319718	0.130792	0.020769	0.110023
cg21594328	0.788284	0.654703	0.133581
cg04952037	0.194412	0.0508132	0.143598
cg21633449	0.712443	0.876715	-0.164271
cg14661803	0.68796	0.812893	-0.124933
cg05971072	0.709104	0.597783	0.111321
cg18011188	0.466592	0.360754	0.105838
cg22405558	0.183445	0.0187109	0.164734
cg25421357	0.873568	0.771863	0.101704
cg03065139	0.651356	0.784173	-0.132817
cg08843538	0.152552	0.00969741	0.142855
cg22036003	0.358708	0.208997	0.149711
cg23509724	0.476921	0.331751	0.145171
cg10181911	0.120691	0.223741	-0.10305
cg01812328	0.592116	0.732827	-0.140712
cg18105667	0.305215	0.161884	0.14333
cg01774108	0.221904	0.0899848	0.131919
cg14640149	0.248133	0.101162	0.146971
cg02794963	0.737246	0.863129	-0.125883
cg04184623	0.219267	0.0131272	0.206139
cg19404835	0.644785	0.536677	0.108108
cg00011856	0.50705	0.699408	-0.192358
cg20297017	0.318951	0.180061	0.13889
cg17316747	0.334142	0.200042	0.1341
cg01089914	0.348818	0.146852	0.201966
cg05783384	0.318166	0.192049	0.126117
cg24166100	0.546962	0.689463	-0.142501
cg02116437	0.557432	0.72617	-0.168737
cg23569941	0.737728	0.625181	0.112547
cg04218124	0.54936	0.784603	-0.235243
cg04104609	0.221535	0.113109	0.108426
cg21781546	0.755914	0.911092	-0.155179
cg25607121	0.172716	0.0398316	0.132885
cg24542821	0.811067	0.919178	-0.108111
cg13379763	0.761105	0.902435	-0.14133
cg23761428	0.730172	0.838961	-0.108789
cg22904133	0.166945	0.345719	-0.178774
cg10140638	0.175666	0.0122249	0.163441
cg21531689	0.232529	0.073152	0.159377
cg17933407	0.613076	0.750707	-0.137631
cg01288441	0.720132	0.826045	-0.105913
cg12565985	0.709846	0.834384	-0.124539
cg06344576	0.423799	0.258372	0.165426
cg10020325	0.451273	0.329066	0.122207
cg20509869	0.162414	0.0536469	0.108767
cg25350252	0.781806	0.563487	0.218319
cg02144258	0.756057	0.892745	-0.136688
cg03161587	0.937242	0.814317	0.122925
cg02938449	0.658167	0.763386	-0.105219
cg26427270	0.484785	0.613606	-0.128821
cg10612128	0.216769	0.116224	0.100545
cg24475598	0.682326	0.784458	-0.102132
cg05318546	0.49604	0.370959	0.125081
cg16075266	0.716129	0.840432	-0.124303
cg07263322	0.623836	0.358754	0.265082
cg14093610	0.450017	0.580134	-0.130118
cg14157824	0.722109	0.822635	-0.100526
cg03040554	0.876877	0.635732	0.241145
cg17526887	0.305098	0.540208	-0.235109
cg05998301	0.520635	0.409599	0.111037
cg04969921	0.31158	0.436216	-0.124636
cg19108747	0.54636	0.701237	-0.154877
cg16844539	0.812301	0.924859	-0.112558
cg26703456	0.218158	0.0942022	0.123956
cg19180710	0.315932	0.205307	0.110625
cg18139928	0.749716	0.636968	0.112748
cg09860047	0.236175	0.135499	0.100676
cg22792938	0.295741	0.0109485	0.284793
cg12671082	0.064874	0.20151	-0.136636
cg09258877	0.425087	0.308234	0.116853
cg00211337	0.744147	0.845797	-0.10165
cg24044052	0.47756	0.644142	-0.166582
cg06241689	0.594805	0.774076	-0.179271
cg11397369	0.72545	0.830612	-0.105162
cg15348839	0.712202	0.873067	-0.160865
cg13666267	0.341618	0.201212	0.140405
cg19654061	0.644919	0.523982	0.120937
cg25683575	0.78458	0.897839	-0.113259
cg14192401	0.0966738	0.234722	-0.138048
cg07570055	0.231945	0.0379145	0.194031
cg15518294	0.793296	0.90288	-0.109584
cg26873832	0.786459	0.577807	0.208652
cg22331159	0.741991	0.453526	0.288465
cg00438740	0.647846	0.749476	-0.10163
cg03136781	0.863369	0.493106	0.370263
cg25586305	0.774576	0.87762	-0.103044
cg26139949	0.211361	0.107663	0.103698
cg08251704	0.202104	0.0997288	0.102376
cg20428596	0.689834	0.88312	-0.193285
cg25796050	0.523036	0.65067	-0.127633
cg23993463	0.353135	0.213028	0.140107
cg02952295	0.181375	0.0754926	0.105883
cg20660350	0.669918	0.56317	0.106748
cg05308656	0.228556	0.0979673	0.130589
cg00978848	0.761824	0.911765	-0.14994
cg10810819	0.924013	0.794709	0.129303
cg18652862	0.748839	0.849627	-0.100788
cg05958206	0.722752	0.824359	-0.101607
cg16096176	0.675089	0.841405	-0.166316
cg25101898	0.792175	0.629023	0.163152
cg20128773	0.799051	0.925381	-0.12633
cg06971577	0.767141	0.868561	-0.10142
cg11612786	0.0602096	0.285453	-0.225244
cg15065627	0.38319	0.262179	0.121011
cg22016870	0.745828	0.860585	-0.114757
cg10809094	0.716587	0.82631	-0.109723
cg18339598	0.218832	0.110506	0.108326
cg00224807	0.497844	0.39632	0.101524
cg04256248	0.368077	0.135692	0.232384
cg18173230	0.521942	0.394757	0.127185
cg23517743	0.75549	0.892164	-0.136674
cg04723343	0.550555	0.699347	-0.148792
cg25485435	0.363217	0.104089	0.259128
cg22352273	0.16725	0.0175273	0.149723
cg12458179	0.160675	0.0132606	0.147415
cg04166618	0.264746	0.0115342	0.253212
cg24203562	0.900483	0.751538	0.148945
cg10160614	0.535163	0.284668	0.250496
cg06127801	0.648047	0.531483	0.116564
cg01925156	0.802702	0.904297	-0.101595
cg01716122	0.621984	0.735454	-0.11347
cg07150777	0.761621	0.565456	0.196165
cg08772111	0.805738	0.498996	0.306742
cg24215973	0.756125	0.906418	-0.150293
cg06223736	0.882624	0.627548	0.255076
cg26456554	0.469491	0.298739	0.170753
cg14020052	0.353352	0.470627	-0.117275
cg24555089	0.913409	0.476807	0.436601
cg05171197	0.352461	0.244187	0.108274
cg10594414	0.645145	0.746231	-0.101085
cg03041029	0.4445	0.547082	-0.102582
cg14908170	0.749398	0.950701	-0.201303
cg16845172	0.750621	0.897897	-0.147276
cg27404272	0.797385	0.912692	-0.115307
cg22116328	0.678347	0.545968	0.132379
cg19719678	0.534436	0.668273	-0.133837
cg07105412	0.725448	0.844358	-0.11891
cg01292539	0.684974	0.787351	-0.102377
cg27214687	0.750981	0.880848	-0.129868
cg17367832	0.497301	0.396134	0.101167
cg03743720	0.207429	0.0758444	0.131584
cg27504117	0.502869	0.643728	-0.140859
cg10078335	0.498325	0.370478	0.127847
cg10442729	0.688328	0.790817	-0.102489
cg07263979	0.726859	0.90261	-0.175751
cg22036605	0.705131	0.871344	-0.166213
cg08481873	0.809229	0.573713	0.235516
cg14166212	0.782605	0.896958	-0.114353
cg15023006	0.274726	0.447685	-0.172959
cg00326183	0.596979	0.715398	-0.118419
cg23102514	0.736159	0.846823	-0.110665
cg10079867	0.88858	0.647327	0.241254
cg14116139	0.846919	0.737629	0.10929
cg24401641	0.586286	0.686431	-0.100145
cg02059796	0.924129	0.756658	0.167471
cg08011844	0.709924	0.872735	-0.162811
cg21464220	0.505122	0.39592	0.109202
cg24684709	0.730963	0.359787	0.371176
cg26677478	0.810888	0.924176	-0.113288
cg15550100	0.792176	0.667902	0.124274
cg18703975	0.781411	0.918556	-0.137145
cg02639108	0.163501	0.0396001	0.123901
cg25249286	0.549532	0.659883	-0.110351
cg20302497	0.414598	0.273566	0.141032
cg03898010	0.591292	0.711733	-0.120441
cg20189808	0.941435	0.817512	0.123923
cg25890838	0.61569	0.31087	0.304821
cg19789753	0.17057	0.301523	-0.130954
cg00498163	0.749526	0.913559	-0.164033
cg04437956	0.675867	0.77831	-0.102442
cg13551074	0.683305	0.568843	0.114462
cg19505136	0.18243	0.0707505	0.11168
cg08144588	0.426107	0.568859	-0.142753
cg18034501	0.713604	0.868062	-0.154458
cg11108137	0.448866	0.560924	-0.112058
cg11128476	0.738705	0.868868	-0.130163
cg22811818	0.236458	0.022805	0.213653
cg23223755	0.652788	0.495438	0.157351
cg01852887	0.910252	0.597371	0.312881
cg02703816	0.872677	0.739266	0.133411
cg15036157	0.742737	0.8447	-0.101963
cg18073702	0.303658	0.200018	0.103641
cg16468843	0.53121	0.65087	-0.11966
cg27380813	0.657333	0.523509	0.133824
cg00379733	0.592321	0.740365	-0.148044
cg22843684	0.576939	0.700453	-0.123514
cg17071731	0.596508	0.705856	-0.109348
cg12477452	0.193806	0.0787764	0.115029
cg13430678	0.737473	0.909319	-0.171846
cg24016448	0.453111	0.561289	-0.108177
cg00559439	0.744791	0.848838	-0.104047
cg05658707	0.44766	0.346405	0.101255
cg07803814	0.72825	0.86583	-0.137581
cg25846153	0.782799	0.899065	-0.116267
cg07115462	0.341409	0.473264	-0.131855
cg24290948	0.818495	0.966406	-0.147911
cg24189559	0.160281	0.0181143	0.142166
cg00969119	0.176604	0.319619	-0.143015
cg24511054	0.309558	0.144091	0.165467
cg06143615	0.660049	0.804211	-0.144162
cg01465323	0.760356	0.860961	-0.100606
cg00816609	0.79009	0.91254	-0.12245
cg15703322	0.704982	0.877568	-0.172585
cg11099600	0.680124	0.796644	-0.11652
cg24827726	0.406398	0.137372	0.269026
cg13638983	0.452327	0.576389	-0.124062
cg08003789	0.50751	0.625647	-0.118137
cg03158772	0.635512	0.823153	-0.187641
cg24146408	0.213612	0.0108597	0.202752
cg23145322	0.709632	0.832005	-0.122373
ch.3.382096F	0.172495	0.0679457	0.104549
cg12438842	0.159416	0.0506635	0.108752
cg02863493	0.68514	0.796117	-0.110977
cg13706582	0.300207	0.189064	0.111143
cg15125056	0.271347	0.164373	0.106974
cg03668982	0.741154	0.627982	0.113172
cg06103301	0.243179	0.0124379	0.230741
cg26309929	0.657359	0.760423	-0.103064
cg03578013	0.786305	0.471462	0.314843
cg18784113	0.625905	0.515298	0.110606
cg06181286	0.647149	0.76644	-0.119291
cg18662365	0.774501	0.881034	-0.106533
cg05619116	0.0246191	0.240125	-0.215505
cg15263666	0.303977	0.0617727	0.242205
cg01176458	0.188943	0.0687378	0.120206
cg20270775	0.251127	0.00971321	0.241414
cg13489922	0.904236	0.764014	0.140222
cg00807684	0.472662	0.371695	0.100967
cg24167667	0.316088	0.195961	0.120126
cg17546721	0.62837	0.760651	-0.132281
cg12419522	0.189893	0.0695188	0.120374
cg05073904	0.793704	0.626224	0.167479
cg06502392	0.6417	0.743986	-0.102286
cg12682607	0.471601	0.333273	0.138327
cg03998606	0.785493	0.917279	-0.131786
cg15630071	0.494201	0.323665	0.170535
cg04883648	0.812506	0.680532	0.131974
cg07210466	0.763966	0.90482	-0.140854
cg12833451	0.732518	0.835004	-0.102486
cg21483906	0.184944	0.0229016	0.162042
cg18540455	0.0174641	0.136792	-0.119328
cg09619751	0.364921	0.247518	0.117403
cg15275286	0.843604	0.701385	0.142219
cg06387459	0.186128	0.0321768	0.153951
cg24931191	0.297028	0.163661	0.133367
cg09550909	0.714112	0.819672	-0.105559
cg01934787	0.740715	0.848969	-0.108254
cg03171211	0.266991	0.158858	0.108133
cg02843755	0.0460984	0.193518	-0.147419
cg06069310	0.15357	0.264328	-0.110758
cg15789250	0.177595	0.077118	0.100477
cg07439618	0.517525	0.634965	-0.117441
cg06820545	0.614665	0.363904	0.25076
cg12337348	0.913765	0.724645	0.189121
cg04498110	0.686923	0.907714	-0.220791
cg24130739	0.617403	0.475673	0.14173
cg08806261	0.855276	0.663785	0.191491
cg17616205	0.16689	0.0566099	0.110281
cg18246584	0.471511	0.353541	0.117971
cg07448319	0.337141	0.539092	-0.201951
cg07863244	0.0459201	0.174204	-0.128284
cg17224181	0.770867	0.883467	-0.112599
cg09466667	0.677073	0.83747	-0.160396
cg06059360	0.808005	0.699503	0.108502
cg04634182	0.720131	0.57709	0.143041
cg19879491	0.799373	0.910722	-0.111349
cg03992938	0.178473	0.0133972	0.165076
cg07582204	0.644594	0.788219	-0.143625
cg23222248	0.908656	0.807702	0.100954
cg17341955	0.161293	0.0427065	0.118586
cg07612986	0.770612	0.880973	-0.110361
cg09542690	0.200741	0.0302304	0.170511
cg18086594	0.151887	0.0140569	0.13783
cg18101118	0.167069	0.0399375	0.127131
cg09700085	0.258252	0.407534	-0.149282
cg05573133	0.177076	0.0240295	0.153046
cg04116297	0.759987	0.882277	-0.122291
cg18599081	0.714682	0.817427	-0.102745
cg02223905	0.671082	0.771378	-0.100297
cg09026360	0.236491	0.112366	0.124125
cg16667480	0.877374	0.69159	0.185784
cg15006455	0.633332	0.738526	-0.105194
cg16357457	0.149413	0.260055	-0.110642
cg11371851	0.220833	0.0141142	0.206719
cg19887462	0.824642	0.533567	0.291075
cg04876072	0.206591	0.0171379	0.189453
cg00496988	0.716315	0.875526	-0.159211
cg20173120	0.717337	0.835167	-0.11783
cg22225802	0.210465	0.0449517	0.165514
cg08063452	0.687279	0.794069	-0.106789
cg26292910	0.677815	0.577373	0.100443
cg14753458	0.77806	0.910075	-0.132015
cg14014369	0.853163	0.673227	0.179937
cg03362689	0.147873	0.0276452	0.120228
cg13003239	0.454154	0.0117965	0.442357
cg17092349	0.365151	0.18337	0.181781
cg08234664	0.184967	0.308151	-0.123185
cg07285807	0.509086	0.63256	-0.123474
cg24589549	0.810936	0.928186	-0.11725
cg27212541	0.227587	0.0738254	0.153761
cg02522485	0.357392	0.255398	0.101995
cg26551412	0.369234	0.242887	0.126347
cg01204305	0.485016	0.0753847	0.409631
cg13343687	0.310693	0.70038	-0.389686
cg11839681	0.644318	0.877433	-0.233115
cg25159927	0.407425	0.524421	-0.116996
cg07629965	0.299866	0.158679	0.141187
cg12976582	0.22211	0.387018	-0.164908
cg13257331	0.766959	0.914934	-0.147975
cg00743929	0.14097	0.0276209	0.113349
cg00809021	0.684803	0.838945	-0.154142
cg02625315	0.897568	0.756834	0.140734
cg02024352	0.17909	0.0632614	0.115828
cg16964716	0.737071	0.609246	0.127825
cg13139998	0.631326	0.740525	-0.109199
cg22088263	0.74568	0.871738	-0.126058
cg20685233	0.304128	0.196493	0.107635
cg16989784	0.505322	0.621327	-0.116005
cg14339750	0.522362	0.781348	-0.258986
cg12661343	0.156575	0.0256574	0.130918
cg24166628	0.381134	0.489779	-0.108645
cg16850945	0.456971	0.34068	0.116292
cg17452316	0.856785	0.736361	0.120424
cg19508367	0.727586	0.851154	-0.123568
cg00106685	0.0294679	0.508195	-0.478727
cg03143060	0.656957	0.798492	-0.141535
cg19784816	0.60266	0.721474	-0.118814
cg04464357	0.318016	0.00899143	0.309025
cg14485377	0.136627	0.0262182	0.110409
cg01262337	0.241439	0.139159	0.10228
cg15473186	0.168755	0.0458094	0.122946
cg19033906	0.526367	0.668951	-0.142583
cg00336149	0.655602	0.773129	-0.117527
cg27213276	0.754764	0.863573	-0.108809
cg00196810	0.165631	0.0616258	0.104006
cg13532410	0.60398	0.790022	-0.186041
cg03435901	0.831116	0.411452	0.419665
cg22870661	0.579677	0.69425	-0.114573
cg13717817	0.617458	0.748152	-0.130695
cg26652484	0.174526	0.0605539	0.113972
cg08081407	0.347688	0.0188953	0.328793
cg23730027	0.3043	0.612229	-0.307929
cg27234490	0.765558	0.878334	-0.112777
cg08958715	0.738249	0.883572	-0.145323
cg26015087	0.276043	0.125928	0.150116
cg24121168	0.73523	0.864394	-0.129163
cg23222057	0.828822	0.667318	0.161503
cg24504954	0.0370221	0.657579	-0.620557
cg19864138	0.248842	0.144904	0.103938
cg22618215	0.322709	0.0165973	0.306111
cg17886399	0.611929	0.727881	-0.115952
cg08536228	0.0634115	0.167745	-0.104333
cg18542842	0.762008	0.86956	-0.107551
cg06077738	0.319993	0.219502	0.100491
cg15310857	0.180929	0.0702545	0.110675
cg23483656	0.152685	0.0481545	0.10453
cg15469624	0.848476	0.424475	0.424001
cg02810826	0.671679	0.780203	-0.108523
cg01172682	0.534185	0.64634	-0.112156
cg06271087	0.438744	0.320039	0.118704
cg00695090	0.816477	0.921074	-0.104597
cg21385480	0.594003	0.404503	0.189501
cg21621104	0.214478	0.0980318	0.116446
cg16769314	0.411053	0.304436	0.106617
cg02554771	0.707207	0.486654	0.220553
cg16663739	0.320302	0.159488	0.160814
cg24874749	0.864157	0.664528	0.199629
cg22828884	0.346819	0.24472	0.102099
cg15871371	0.426243	0.319766	0.106476
cg02336104	0.458088	0.596014	-0.137927
cg22876402	0.743121	0.642923	0.100198
cg01295782	0.442824	0.335622	0.107201
cg05467676	0.277424	0.382388	-0.104964
cg26655873	0.902866	0.74689	0.155976
cg23351010	0.656218	0.820865	-0.164647
cg23730109	0.86892	0.473532	0.395387
cg08105471	0.633046	0.474837	0.158209
cg14877502	0.809105	0.925632	-0.116526
cg08470863	0.271689	0.165259	0.10643
cg11434762	0.794742	0.89551	-0.100768
cg06807029	0.298702	0.0918689	0.206833
cg05514531	0.384499	0.262623	0.121876
cg14706338	0.348182	0.24261	0.105572
cg27175471	0.202768	0.0483787	0.154389
cg05112617	0.239089	0.00970518	0.229384
cg24866706	0.8052	0.931151	-0.125951
cg05455279	0.51849	0.404115	0.114375
cg17317561	0.703015	0.814584	-0.11157
cg23629183	0.160334	0.0271637	0.133171
cg13743996	0.115987	0.0128188	0.103169
cg03654774	0.710535	0.896355	-0.18582
cg04016922	0.363222	0.239146	0.124076
cg08857713	0.311954	0.169525	0.142429
cg00175735	0.34679	0.241177	0.105612
cg10678718	0.480407	0.348889	0.131518
cg03584693	0.362026	0.199827	0.162199
cg20713700	0.677841	0.798777	-0.120936
cg14769570	0.147286	0.0293153	0.117971
cg15089892	0.0391303	0.19354	-0.15441
cg24627325	0.218507	0.107279	0.111229
cg00657674	0.674165	0.797591	-0.123427
cg17342916	0.659467	0.827544	-0.168077
cg06176124	0.030975	0.192391	-0.161416
cg12021988	0.575095	0.712759	-0.137664
cg21789849	0.22149	0.0881349	0.133355
cg23471798	0.492545	0.353146	0.139399
cg20074159	0.7041	0.8435	-0.139401
cg03554194	0.767466	0.879419	-0.111953
cg25132931	0.546057	0.439636	0.106421
cg02858625	0.425678	0.323661	0.102017
cg13071869	0.513349	0.367378	0.145971
cg05592581	0.682757	0.813839	-0.131082
cg24599037	0.669311	0.824739	-0.155429
cg13792714	0.24127	0.115347	0.125923
cg19149693	0.263329	0.143047	0.120282
cg20941737	0.277364	0.17358	0.103785
cg17875356	0.42031	0.254442	0.165867
cg20927395	0.3129	0.199046	0.113854
cg19939065	0.0581649	0.16531	-0.107145
cg19231082	0.25417	0.0853926	0.168777
cg11615607	0.625442	0.488531	0.13691
cg24828811	0.76722	0.501146	0.266074
cg05774231	0.48067	0.346401	0.13427
cg18423935	0.193895	0.077109	0.116786
cg14974147	0.673655	0.805553	-0.131899
cg18636558	0.20854	0.0996602	0.10888
cg00694560	0.484264	0.357777	0.126487
cg00965985	0.192247	0.0733542	0.118893
cg17482114	0.574698	0.474111	0.100587
cg15089217	0.727546	0.828624	-0.101078
cg00984696	0.757473	0.859939	-0.102466
cg15705999	0.330009	0.0444256	0.285584
cg03519880	0.713697	0.821917	-0.108219
cg01145653	0.828036	0.945905	-0.117869
cg17573586	0.329805	0.190217	0.139588
cg20284508	0.822925	0.963614	-0.140689
cg20851513	0.622579	0.781447	-0.158868
cg17533116	0.46598	0.566106	-0.100126
cg00037856	0.211314	0.108657	0.102657
cg06140698	0.670643	0.812676	-0.142033
cg24377070	0.787049	0.906969	-0.119919
cg19759549	0.164277	0.0507616	0.113515
cg21825757	0.747635	0.859031	-0.111397
cg14768782	0.184701	0.0109132	0.173788
cg00112465	0.0228164	0.289687	-0.266871
cg19977179	0.677578	0.779838	-0.102259
cg26300597	0.329963	0.171717	0.158247
cg03163878	0.207793	0.0520699	0.155723
cg11578066	0.178829	0.017368	0.161462
cg26283480	0.869072	0.742834	0.126238
cg02117764	0.542925	0.66282	-0.119894
cg15629311	0.342461	0.238167	0.104294
cg24005667	0.773151	0.924882	-0.151731
cg15666143	0.698619	0.800846	-0.102227
cg27237834	0.76666	0.899323	-0.132663
cg08229532	0.271927	0.470701	-0.198774
cg24512138	0.206023	0.0402355	0.165788
cg15611150	0.254003	0.0742164	0.179787
cg11941507	0.163643	0.0185004	0.145143
cg27537321	0.869443	0.677209	0.192234
cg08938727	0.811215	0.697492	0.113723
cg15782845	0.713963	0.82046	-0.106497
cg22074114	0.517773	0.621488	-0.103715
cg10791959	0.493344	0.633358	-0.140013
cg24120960	0.733663	0.863909	-0.130246
cg07752472	0.0639475	0.335102	-0.271154
cg23729331	0.711308	0.815658	-0.10435
cg16240260	0.801577	0.70067	0.100906
cg17394126	0.78569	0.909153	-0.123463
cg08932381	0.590531	0.47633	0.114201
cg25201910	0.131732	0.0152352	0.116496
cg14638147	0.134593	0.0286836	0.10591
[truncated: 7,245 more rows]
